# Supplementary material for: WNT2 activation through proximal germline deletion predisposes to small intestinal neuroendocrine tumors and intestinal adenocarcinomas
Source: Hum Mol Genet. 2021 Jul 19;30(24):2429–40. doi: 10.1093/hmg/ddab206 (PMC8643507; doi:10.1093/hmg/ddab206)
Supplement: HMG-2021-CE-00288_Aavikko_Supplementary_Table_1_revised_ddab206 [file hmg-2021-ce-00288_aavikko_supplementary_table_1_revised_ddab206.xlsx]

## Sheet: Supplementary Table 1
Supplementary Table 1. Clinical information of the patients in the family
Individual	Age at diagnosis (first occurence)	Diagnosed during clinical follow-up	Tumor site	Histology (additional description)	Multiple (number/additional description)	Metastatic involvement	Gastritis	Intestinal metaplasia	Other diagnoses	Cause of death
II-1	63	no	Gastronintestinal tract	Cancer, unspecified	NA	NA	NA	NA	NA	Gastronintestinal tract cancer
II-2	68	no	Rectum	CA	NA	NA	NA	NA	NA	Colorectal AC
II-4	53	no	Colon	AC	NA	NA	NA	NA	NA	Colorectal AC
III-1	70	no	Ampulla of vater	AC	no	no	Gastritis chronica (H. Pylori +)	yes	Hypertonia, chronic prostate inflammation, chronic cholecystitis, chronic obstructive pulmonary disease	Colorectal AC
	88	no	Colon	AC	no	Liver
	88	no	Rectum	AD (tubulovillous with low gread dysplasia)	yes (2-10)	no
	70	no	Prostate	Hyperplasia	no	no
	85	no	Eye lid	Basal cell CA	NA	no
III-2	75	no	Gastric	AC (intestinal type)	no	Lymph nodes	Gastritis chronica (H. Pylori +)	yes	Hypertonia, cardiac insufficiency, goiter, coronary artery disease, cardiac infarction, mild chronic esophagitis	Gastric AC
III-3	73	no	Ampulla of vater	AD (tubulovillous)	no	no	NA	NA	Hypertonia, asthma, type-2 diabetes, hypoparathyroidism, goiter, cardiac infarction, arthritis urica	Cardiac disease
	84	no	Facial Skin	CA in situ (Morbus Bowen)	yes	no
	84	no	Facial Skin	Basal cell CA	yes	no
III-4	66	no	Rectum and sigma	AC	yes (synchronous rectal and sigmoid AC)	Lymph nodes, liver	NA	NA	Acute cholecystitis (gangrenous)	Colorectal AC
	66	no	Prostate	Hyperplasia	no	no
	66	no	Colorectum	AD (tubular and tubulovillous)	yes (50-100)	no
III-5	59	no	Ampulla of vater	AC	no	Yes (location NA)	NA	NA	Cholestasis, esophagitis	Small intestinal AC
III-6	61	no	Ileum	NET	yes, (10-50)	Lymph nodes, mesentrium, pleura, liver	Pangastritis chronica levis (H.Pylori status NA)	yes	Hypertonia, chronic flimmer, osteoporosis, secondary hyperparathyroidism, occational paranoia, arthritis urica, gall stones, fractura trimalleolaris, hyperthyreosis, fractura tuberculi majoris, insufficientia renum	Stroke
	61	no	Colorectum	AD (tubular and tubulovillous, with moderate and high grade dysplasia)	yes (50-100)	no
III-7	49	no	Ileum	NET	yes, (2-10)	no	Gastritis acuta (H. Pylori status NA)	NA	Hypertonia, back problems, uterus, appendix and gallbladder removed, systolic second grade heart murmur	Acute pyelonephritis
IV-1	55	yes	Ileum	AD (tubulovillous, partim high grade dysplasia)	no	no	NA	NA	Hypercholesterolemia, cervial dystonia	Patient alive
	55	yes	Colorectum	HP	yes (2-10)	no
	57	yes	Small intestine	NET	yes (2)	no
IV-2	36	no	Ileum	NET	yes, (>100)	Lymph nodes, mesentrium, liver	No	No	Appendictomy, hernia inguinalis, diverticulosis coli	Patient alive
	39	no	Ileum	Hyperplasia	no	no
	35	no	Colon	AD (tubular), HP	yes (10-50)	no
IV-3	43	yes	Colon	AD (tubular, low grade dysplasia)	no	no	NA	NA	NA	Patient alive
IV-6	57	yes	Ampulla of vater	AD (tubulovillosum, focal high grade dysplasia)	yes (>100 "a field of tumors")	no	NA	NA	Cholecystitis chronica	Patient alive
	41	yes	Colorectum	AD (tubular and sessile serrated), HP	yes (50-100)	no
IV-8	48	no	Ileum	NET	yes, (2-10)	Lymph nodes, liver, kidney, peritoneum	Gastritis chronica (H. Pylori -)	yes	Hypertonia, hypothyrodism	Patient alive
	62	yes	Duodenum	AC	no	Lymph nodes, pancreas
	43	no	Colorectum	AD (tubular and tubulovillous), HP	yes, (2-10)	no
IV-9	55	no	Ileum	NET	yes (10-50)	Lymph nodes, mesentrium, liver	Gastritis chronica (H. Pylori +)	yes	Sick sinus syndrome, parapelvic cysts (left kidney), parenchyme cyst (rigth kidney), cysta epidermalis, spinal stenosis, apnoea intrasomnalis	Patient alive
	45	no	Colorectum	AD (tubular and tubulovillous), HP	yes (>100, "polyposis")	no
	36	no	Skin	Lipoma	yes (10-50, "lipomatosis")	no
V-1	31	yes	Colorectum	AD (tubular)	yes (2-10)	no	NA	NA	NA	Patient alive
V-2	39	yes	Ileum	NET	yes (>100)	Lymph node, mesentrium	NA	NA	NA	Patient alive
	41	yes	Colorectum	AD (tubular), HP	yes (50-100)	no
NA=Not available, CA=carcinoma, AC=adenocarcinoma, AD=adenoma, HP=hyperplastic polyp, NET=neuroendocrine tumor
