# Supplementary material for: WNT2 activation through proximal germline deletion predisposes to small intestinal neuroendocrine tumors and intestinal adenocarcinomas
Source: Hum Mol Genet. 2021 Jul 19;30(24):2429–40. doi: 10.1093/hmg/ddab206 (PMC8643507; doi:10.1093/hmg/ddab206)
Supplement: HMG-2021-CE-00288_Aavikko_Supplementary_Table_2_revised_ddab206 [file hmg-2021-ce-00288_aavikko_supplementary_table_2_revised_ddab206.xlsx]

## Sheet: Supplementary Table 2
Supplementary Table 2. Small intestinal neuroendocrine tumor characteristics
Patient	Ki-67 %	Synaptophysin	Chromogranin A	TNM stage	Carcinoid syndrome symptoms
IV-8	n/a	n/a	n/a	pT3N1M1	Flushing, diarrhea, wheezing
IV-9	<2%	pos	pos	pT3N1M1	Diarrhea, flushing
III-7	<2%	pos	pos	pT3NxM0	No
III-6	<1%	pos	pos	pT3N1M1	Flushing, diarrhea, wheezing
IV-2	<1%	pos	pos	pT3N1M1	Diarrhea
IV-4	~1%	pos	pos	PT2N0MO	No
V-2	<1%	pos	pos	pT2N1M0	Diarrhea, flushing
n/a=data not available; TNM=TNM Classification of Malignant Tumors
