# Supplementary material for: WNT2 activation through proximal germline deletion predisposes to small intestinal neuroendocrine tumors and intestinal adenocarcinomas
Source: Hum Mol Genet. 2021 Jul 19;30(24):2429–40. doi: 10.1093/hmg/ddab206 (PMC8643507; doi:10.1093/hmg/ddab206)
Supplement: HMG-2021-CE-00288_Aavikko_Supplementary_Table_3_revised_ddab206 [file hmg-2021-ce-00288_aavikko_supplementary_table_3_revised_ddab206.xlsx]

## Sheet: Supplementary Table 3
Supplementary Table 3. Chromosomal regions with positive LOD scores
CHR	REGION START bp*	REGION END bp*	REGION START cM	REGION END cM	MIN LOD	MAX LOD	AVERAGE LOD	LENGTH cM	LENGTH bp
1	775659	38560968	2.024	65.774	0.1167	1.4998	1.47818	63.75	37785309
1	203197257	204180540	215.524	217.774	0.928	1.1792	1.07828	2.25	983283
1	205921859	206712543	220.774	221.774	0.3225	1.4466	0.767775	1	790684
2	229869504	231186887	242.777	245.027	0.5765	1.4994	1.27556	2.25	1317383
2	110461325	111392259	129.527	130.527	0.1322	0.5524	0.36308	1	930934
3	137490938	139940240	147.501	149.501	0.0629	1.3222	0.946675	2	2449302
3	141750810	143356977	152.001	153.751	0.137	1.4997	1.12583	1.75	1606167
3	155700330	158186515	167.001	168.501	1.4524	1.4998	1.48735	1.5	2486185
3	164428635	167529281	171.501	173.001	0.8836	1.4998	1.27957	1.5	3100646
3	151500579	153183198	163.501	164.751	0.6846	1.4998	1.12923	1.25	1682619
4	184858078	187113041	199.342	205.842	1.4293	1.4998	1.49575	6.5	2254963
4	37480687	39822313	58.592	62.342	0.201	1.4998	1.33571	3.75	2341626
4	91611823	94992328	105.592	107.592	1.474	1.4998	1.49436	2	3380505
4	41827125	43965710	66.342	67.842	0.4255	1.3882	1.02082	1.5	2138585
4	189523204	190042584	211.342	212.592	0.4392	1.2481	0.8217	1.25	519380
4	82690494	83638547	96.342	97.342	0.7279	1.4998	1.34542	1	948053
5	67729819	73967964	76.288	83.788	0.5391	1.4998	1.45816	7.5	6238145
5	54251194	57311558	64.538	68.038	0.6076	1.4998	1.33374	3.5	3060364
5	40615246	51699878	59.538	61.538	1.184	1.4984	1.32184	2	11084632
5	7536194	8446998	18.038	19.538	0.5892	1.4998	1.12748	1.5	910804
5	32454038	33043546	49.288	50.288	1.4983	1.4998	1.49905	1	589508
7	105323488	123764045	118.506	133.006	0.3438	1.4998	1.45725	14.5	18440557
7	144664874	146951390	156.506	158.756	0.5761	1.4998	1.09512	2.25	2286516
7	135416784	136954899	143.256	145.256	0.1982	1.4998	1.02378	2	1538115
7	22400638	23109033	39.756	40.756	0.7143	0.9749	0.8223	1	708395
8	13057273	13945416	29.508	31.008	1.197	1.4998	1.4391	1.5	888143
8	54116095	55824925	72.258	73.758	1.1981	1.4993	1.422	1.5	1708830
8	18430556	18939140	38.758	40.008	0.3402	1.4997	1.13813	1.25	508584
9	23647858	24761481	45.78	47.03	0.8406	1.4998	1.36632	1.25	1113623
9	19705636	20288794	40.03	41.03	0.5073	1.4603	1.15975	1	583158
10	71304744	72494365	92.508	95.508	0.1511	1.4998	1.26655	3	1189621
10	73814927	78670896	98.508	101.008	0.0073	1.4998	0.920829	2.5	4855969
11	5483306	6013529	11.001	12.001	0.6084	1.4967	1.06067	1	530223
12	47694307	52026544	61.166	65.166	0.0405	1.4911	0.93661	4	4332237
12	54490938	55443170	68.916	70.666	0.8157	1.4998	1.24354	1.75	952232
13	111198459	115106996	118.229	125.729	0.2205	1.4998	1.43491	7.5	3908537
13	65186135	66911823	60.979	61.979	0.4567	1.4998	1.1507	1	1725688
13	107249209	107788007	108.229	109.229	1.0222	1.1287	1.07545	1	538798
15	27465102	36041183	29.505	47.005	0.9993	1.4998	1.48357	17.5	8576081
15	20071765	22581058	0.005	12.255	0.041	0.8671	0.587174	12.25	2509293
15	25969509	26482738	24.255	26.255	0.1085	1.4998	1.0429	2	513229
16	9562002	10294652	22.756	23.756	1.4993	1.4998	1.49955	1	732650
16	13640858	14051776	31.006	32.006	0.5322	1.4464	0.986	1	410918
17	77411253	77917428	120.162	123.162	0.8344	1.4998	1.27218	3	506175
17	13646505	13839499	35.412	36.412	0.7085	1.4993	1.24065	1	192994
18	50152962	64710757	71.011	89.011	0.9225	1.4998	1.48736	18	14557795
18	67847005	69336995	94.511	97.011	0.4184	1.4998	1.15896	2.5	1489990
18	71561497	72062934	102.511	103.761	1.4336	1.4903	1.46713	1.25	501437
18	3135914	3414008	8.261	9.261	0.159	1.4997	0.98032	1	278094
18	8331233	8548869	24.761	25.761	1.0656	1.3222	1.1939	1	217636
20	54098727	54979035	84.001	85.751	0.7125	1.4769	1.19388	1.75	880308
20	45207005	45915561	66.751	68.251	1.4531	1.4998	1.48996	1.5	708556
21	27778731	32526841	25.111	32.111	1.422	1.4998	1.49706	7	4748110
21	42265286	44196394	50.111	56.361	0.4793	1.4998	1.3911	6.25	1931108
21	40316902	41110282	45.111	46.611	1.0563	1.4984	1.31705	1.5	793380
22	33896973	35448397	38.414	40.414	0.006	1.4951	1.08558	2	1551424
LOD= Logarithm of the odds, CHR=chromosome, bp=base pair, cM=centiMorgan							tot.	239.3	173507481
*)Genomic positions accoriding to the GRCh37
