# Supplementary material for: WNT2 activation through proximal germline deletion predisposes to small intestinal neuroendocrine tumors and intestinal adenocarcinomas
Source: Hum Mol Genet. 2021 Jul 19;30(24):2429–40. doi: 10.1093/hmg/ddab206 (PMC8643507; doi:10.1093/hmg/ddab206)
Supplement: HMG-2021-CE-00288_Aavikko_Supplementary_Table_4_revised_ddab206 [file hmg-2021-ce-00288_aavikko_supplementary_table_4_revised_ddab206.xlsx]

## Sheet: Supplementary Table 4
Supplementary Table 4. Study samples and their use in the study
Individual	Tissue	Tissue status	Sample type	SNP chip	WGS	RNASeq	Sanger Sequencing	cDNA sequencing	RNA in situ hybridization	Single Cell RNAseq	Organoid culture
III-1	Blood	Normal	gDNA	x			x
III-1	Colon, ascendes, adenocarcinoma	Tumor	FFPE						x
III-1	Duodenum (papilla vater), adenocarcinoma	Tumor	FFPE						x
III-2	Duodenum	Normal	FFPE				x
III-2	Ventricle, intestinal adenocarcinoma	Tumor	FFPE				x		x
III-3	Duodenum (papilla vater), tubulovillous adenoma	Tumor	FFPE				x
III-3	Duodenum (papilla vater), tubulovillous adenoma	Tumor	FFPE				x
III-3	Duodenum (papilla vater), tubulovillous adenoma	Tumor	FFPE				x
III-3	Duodenum (papilla vater), tubulovillous adenoma	Tumor	FFPE				x
III-4	Prostate hyperplasia	Normal	FFPE				x
III-4	Colon, adenocarcinoma	Tumor	FFPE						x
III-5	Duodenum (papilla vater), adenocarcinoma	Tumor	FFPE						x
III-5	Duodenum (papilla vater), adenocarcinoma, liver metastasis	Tumor	FFPE						x
III-5	Duodenum (papilla vater), adenocarcinoma	Tumor	FFPE				x
III-6	Blood	Normal	gDNA	x	x		x
III-6	Ileum, NET	Tumor	FFPE						x
III-6	Ileum, NET, liver metastasis	Tumor	FFPE						x
III-7	Ileum, NET	Tumor	FFPE				x		x
IV-1	Blood	Normal	gDNA				x
IV-1	Ileum	Normal	single cells (fresh tissue)							x
IV-1	Ileum	Adenoma	single cells (fresh tissue)							x
IV-1	Ileum	Normal	RNA					x
IV-1	Colon, cecum	Normal	RNA			x		x
IV-1	Colon, ascendes	Normal	RNA			x		x
IV-1	Colon, transversum	Normal	RNA			x		x
IV-1	Colon, descences	Normal	RNA			x		x
IV-1	Colon, sigma	Normal	RNA			x		x
IV-1	Colon, rectum	Normal	RNA			x		x
IV-1	Colon, sigma, hyperplastic polyp	Tumor	RNA			x		x
IV-1	Rectum, hyperplastic polyp	Tumor	RNA			x
IV-2	Blood	Normal	gDNA	x			x
IV-2	Ileum, NET	Tumor	FFPE						x
IV-2	Ileum, NET, liver metastasis	Tumor	FFPE						x
IV-3	Blood	Normal	gDNA	x			x
IV-4	Blood	Normal	gDNA	x			x
IV-5	Blood	Normal	gDNA				x
IV-5	Ventricle	Normal	RNA					x
IV-5	Duodenum	Normal	RNA					x
IV-5	Colon, not specified location	Normal	RNA					x
IV-5	Colon, not specified location	Normal	RNA					x
IV-6	Blood	Normal	gDNA	x			x
IV-6	Colon, transversum	Normal	RNA					x
IV-6	Colon, NOS	Normal	RNA					x
IV-6	Colon, tansversum, hyperplastic polyp	Tumor	RNA			x		x
IV-6	Colon, descendes, hyperplastic polyp	Tumor	RNA			x		x
IV-6	Rectum, hyperplastic polyp	Tumor	RNA					x
IV-8	Blood	Normal	gDNA	x	x		x
IV-8	Ventricle	Normal	RNA			x		x
IV-8	Duodenum	Normal	RNA			x		x
IV-8	Duodenum	Normal	RNA			x		x
IV-8	Ileum, NET	Tumor	FFPE						x
IV-9	Blood	Normal	gDNA	x	x		x
IV-9	Ileum, NET	Tumor	FFPE						x
V-1	Duodenum	Normal	organoid culture								x
V-1	Duodenum	Normal	organoid culture								x
V-1	Duodenum	Normal	organoid culture								x
V-1	Ileum	Normal	organoid culture								x
V-1	Ileum	Normal	organoid culture								x
V-1	Ileum	Normal	organoid culture								x
V-1	Colon	Normal	organoid culture								x
V-1	Colon	Normal	organoid culture								x
V-1	Colon	Normal	organoid culture								x
V-2	Blood	Normal	gDNA	x	x		x
V-2	Ileum	Normal	RNA			x
V-2	Ileum	Normal	RNA					x
V-2	Colon, ascendes	Normal	RNA					x
V-2	Colon, transversum	Normal	RNA			x		x
V-2	Colon, descendes	Normal	RNA					x
V-2	Colon, sigma	Normal	RNA			x		x
V-2	Rectum	Normal	RNA			x		x
V-2	Ileum, NET	Tumor	RNA			x
V-2	Ileum, NET	Tumor	RNA			x
V-2	Ileum, NET	Tumor	RNA			x
V-2	Ileum, NET	Tumor	FFPE						x
V-2	Colon, sigma, hyperplastic polyp	Tumor	RNA			x		x
V-2	Colon, sigma, adenoma tubulare	Tumor	RNA			x		x
V-2	Rectosigma, adenoma tubulare	Tumor	RNA			x		x
V-2	Rectum, hyperplastic polyp	Tumor	RNA			x		x
SI-AC_sporadic_1	Duodenum (papilla vater), adenocarcinoma	Tumor	FFPE						x
SI-AC_sporadic_2	Duodenum (papilla vater) adenocarcinoma	Tumor	FFPE						x
SI-AC_sporadic_3	Duodenum (papilla vater) adenocarcinoma	Tumor	FFPE						x
SI-NET_sporadic_1	Ileum, NET	Tumor	FFPE						x
SI-NET_sporadic_2	Ileum, NET	Tumor	FFPE						x
SI-NET_sporadic_3	Ileum, NET	Tumor	FFPE						x
SI-NET_sporadic_4	Ileum, NET	Tumor	FFPE						x
SI-NET_sporadic_5	Ileum, NET	Tumor	FFPE						x
SI-NET_sporadic_6	Ileum, NET	Tumor	FFPE						x
Colon-AC_sporadic_1	Colon, transversum, adenocarcinoma	Tumor	FFPE						x
Colon-AC_sporadic_2	Colon, ascendes, adenocarcinoma	Tumor	FFPE						x
ctrl-1_small_intestine_N	Small intestine	Normal	ERR315344 and ERR315419*			x
ctrl-2_small_intestine_N	Small intestine	Normal	ERR315409 & ERR315423*			x
ctrl-3_small_intestine_N	Small intestine	Normal	ERR315381 & ERR315388*			x
ctrl-4_small_intestine_N	Small intestine	Normal	ERR315364 & ERR315408*			x
ctrl-5_colon_N	Colon	Normal	ERR315348*			x
ctrl-6_colon_N	Colon	Normal	ERR315403 & ERR315357*			x
ctrl-7_colon_N	Colon	Normal	ERS327001*			x
ctrl-8_colon_N	Colon	Normal	ERS326994*			x
ctrl-9_colon_N	Colon	Normal	ERS326978*			x
Control 1 (C1)	Ileum	Normal	organoid culture								x
Control 1 (C1)	Ileum	Normal	organoid culture								x
Control 1 (C1)	Ileum	Normal	organoid culture								x
Control 1 (C1)	Colon	Normal	organoid culture								x
Control 1 (C1)	Colon	Normal	organoid culture								x
Control 1 (C1)	Colon	Normal	organoid culture								x
Control 2 (C2)	Ileum	Normal	organoid culture								x
Control 2 (C2)	Ileum	Normal	organoid culture								x
Control 2 (C2)	Ileum	Normal	organoid culture								x
Control 2 (C2)	Colon	Normal	organoid culture								x
Control 2 (C2)	Colon	Normal	organoid culture								x
Control 2 (C2)	Colon	Normal	organoid culture								x
SI-NET patients**	Blood	Normal	gDNA				x
Blood donor ctlrs***	Blood	Normal	gDNA				x
WGS=whole genome sequencing, NET=neuroendocrine tumor, FFPE=Formalin fixed paraffine embedded, gDNA=genomic DNA
*) Data from Fagerberg L. et al., Mol Cell Proteomics. 2014 Feb;13(2):397-406.accessed from ArrayExpress (https://www.ebi.ac.uk/arrayexpress/, accession number: E-MTAB-1733)
**) Germline DNAs from 49 Finnish SI-NET patients
***) 313 samples from blood donors originating from the same geographical region as the study family
