# Supplementary material for: WNT2 activation through proximal germline deletion predisposes to small intestinal neuroendocrine tumors and intestinal adenocarcinomas
Source: Hum Mol Genet. 2021 Jul 19;30(24):2429–40. doi: 10.1093/hmg/ddab206 (PMC8643507; doi:10.1093/hmg/ddab206)
Supplement: HMG-2021-CE-00288_Aavikko_Supplementary_Table_6_revised_ddab206 [file hmg-2021-ce-00288_aavikko_supplementary_table_6_revised_ddab206.xlsx]

## Sheet: Supplementary Table 6
Supplementary Table 6. Expression of the protein coding genes in the chromosome 7 positive LOD score region
Gene ID	base Mean	Log2 FC	Log FC SE	stat	pvalue	padj	Gene name	Gene type	Genomic location (GRCh37)
ENSG00000105989	74.7558	4.8695	0.667938	7.29035	3.09151e-13	1.39502e-11	WNT2	protein_coding	7:116916685-116963343
ENSG00000008282	2135.46	-1.22299	0.248175	-4.92794	8.30991e-07	1.07599e-05	SYPL1	protein_coding	7:105730949-105753022
ENSG00000214194	324.473	-1.00273	0.246741	-4.06389	4.8261e-05	0.000383598	SMIM30	protein_coding	7:112756773-112758668
ENSG00000188050	11.2934	2.90536	0.716807	4.0532	5.05224e-05	0.000399062	RNF133	protein_coding	7:122337766-122339210
ENSG00000135272	561.887	-1.78409	0.466584	-3.82374	0.000131444	0.000915804	MDFIC	protein_coding	7:114562209-114659256
ENSG00000005249	671.675	-1.18707	0.322008	-3.68647	0.000227383	0.00146969	PRKAR2B	protein_coding	7:106685094-106802256
ENSG00000077063	745.22	1.15988	0.316858	3.66055	0.000251677	0.00160051	CTTNBP2	protein_coding	7:117350705-117514193
ENSG00000146776	582.837	1.10836	0.316569	3.50118	0.000463209	0.00269902	ATXN7L1	protein_coding	7:105245514-105517050
ENSG00000128609	1879.79	-0.659724	0.190239	-3.46788	0.000524591	0.0029994	NDUFA5	protein_coding	7:123177051-123198309
ENSG00000128590	973.989	-0.801787	0.232119	-3.45421	0.000551902	0.00313035	DNAJB9	protein_coding	7:108210012-108215294
ENSG00000234224	233.474	1.3602	0.401728	3.38588	0.000709499	0.00386929	TMEM229A	protein_coding	7:123670973-123673523
ENSG00000075790	696.176	-1.16771	0.347784	-3.35758	0.000786289	0.00421243	BCAP29	protein_coding	7:107220422-107269615
ENSG00000106304	10.8884	-1.94064	0.604568	-3.20997	0.0013275	0.0065662	SPAM1	protein_coding	7:123565286-123611468
ENSG00000128536	1266.27	1.57604	0.49683	3.17218	0.00151299	0.00731975	CDHR3	protein_coding	7:105517242-105676877
ENSG00000235631	12.2327	2.29664	0.734364	3.12739	0.00176368	0.00832339	RNF148	protein_coding	7:122341718-122343021
ENSG00000091140	2857.05	-0.591117	0.20136	-2.93562	0.00332882	0.0140071	DLD	protein_coding	7:107531415-107572175
ENSG00000128534	719.703	-0.66485	0.231057	-2.87743	0.00400934	0.0163474	LSM8	protein_coding	7:117824086-117832878
ENSG00000172209	3.99301	-2.28255	0.812918	-2.80785	0.00498733	0.0194655	GPR22	protein_coding	7:107110463-107116098
ENSG00000008311	465.974	1.11775	0.405535	2.75624	0.00584693	0.0221103	AASS	protein_coding	7:121715701-121784334
ENSG00000128512	388.373	0.802089	0.296109	2.70877	0.0067534	0.0248598	DOCK4	protein_coding	7:111366166-111846466
ENSG00000105974	1600.04	-1.06925	0.399641	-2.67554	0.00746101	0.0269461	CAV1	protein_coding	7:116164839-116201233
ENSG00000105976	1292.58	0.780953	0.302401	2.58251	0.00980857	0.0335089	MET	protein_coding	7:116312444-116438440
ENSG00000105835	2716.25	-0.833032	0.337333	-2.46946	0.0135316	0.0433097	NAMPT	protein_coding	7:105888731-105926772
ENSG00000091138	8218.59	1.14543	0.466464	2.45557	0.0140662	0.0446901	SLC26A3	protein_coding	7:107405912-107443670
ENSG00000001626	1852.54	-1.1156	0.48129	-2.31794	0.0204524	0.0602023	CFTR	protein_coding	7:117105838-117356025
ENSG00000106299	4673.99	0.428287	0.194345	2.20375	0.0275419	0.0761609	WASL	protein_coding	7:123321989-123389121
ENSG00000164604	17.6407	-1.15491	0.550979	-2.0961	0.036073	0.0939246	GPR85	protein_coding	7:112718386-112727833
ENSG00000164597	1872.27	0.418833	0.233523	1.79354	0.0728872	0.159629	COG5	protein_coding	7:106842000-107204959
ENSG00000106034	974.802	-0.580442	0.346477	-1.67527	0.0938811	0.192597	CPED1	protein_coding	7:120628731-120937498
ENSG00000106013	4.36013	1.22855	0.810346	1.51608	0.1295	0.244927	ANKRD7	protein_coding	7:117854727-117882785
ENSG00000128573	295.635	0.734233	0.489194	1.5009	0.133381	0.250359	FOXP2	protein_coding	7:113726382-114333827
ENSG00000135269	1841.17	-0.48999	0.340662	-1.43835	0.150336	0.273084	TES	protein_coding	7:115850547-115898837
ENSG00000164675	19.2788	0.882238	0.642594	1.37293	0.169773	0.298857	IQUB	protein_coding	7:123092454-123175131
ENSG00000105967	928.766	0.472897	0.363727	1.30014	0.193552	0.329883	TFEC	protein_coding	7:115575202-115799950
ENSG00000081800	2013.25	0.884441	0.738599	1.19746	0.231128	0.374449	SLC13A1	protein_coding	7:122753585-122840040
ENSG00000105971	492.092	-0.629328	0.543259	-1.15843	0.246688	0.391742	CAV2	protein_coding	7:115927434-116148595
ENSG00000196937	5950.36	-0.321886	0.294158	-1.09426	0.27384	0.422147	FAM3C	protein_coding	7:120988905-121036418
ENSG00000071243	384.909	-0.247954	0.233155	-1.06347	0.287569	0.436935	ING3	protein_coding	7:120590803-120617270
ENSG00000135241	779.175	-0.303968	0.290734	-1.04552	0.295783	0.445685	PNPLA8	protein_coding	7:108110866-108210110
ENSG00000091128	49.6511	0.510189	0.496311	1.02796	0.303967	0.454032	LAMB4	protein_coding	7:107663993-107770801
ENSG00000091129	867.389	0.427155	0.437048	0.977363	0.328389	0.475796	NRCAM	protein_coding	7:107788068-108097161
ENSG00000253276	577.41	0.249023	0.277781	0.896475	0.369999	0.519268	CCDC71L	protein_coding	7:106297211-106301442
ENSG00000106025	1736.66	0.298965	0.389459	0.767641	0.4427	0.58908	TSPAN12	protein_coding	7:120427376-120498456
ENSG00000105851	426.074	-0.176777	0.236923	-0.746139	0.455584	0.601058	PIK3CG	protein_coding	7:106505723-106547590
ENSG00000198898	2540.73	0.211661	0.298394	0.709333	0.478118	0.621805	CAPZA2	protein_coding	7:116451124-116562103
ENSG00000002745	10.8988	-0.390303	0.633415	-0.616188	0.537771	0.673776	WNT16	protein_coding	7:120965421-120981158
ENSG00000091137	15.072	0.399039	0.682301	0.584843	0.558653	0.690977	SLC26A4	protein_coding	7:107301080-107358254
ENSG00000006652	1318.07	-0.146381	0.265179	-0.552009	0.580942	0.709901	IFRD1	protein_coding	7:112063023-112121072
ENSG00000105879	609.386	-0.30843	0.590655	-0.522182	0.601543	0.725393	CBLL1	protein_coding	7:107384142-107402112
ENSG00000105865	164.695	-0.136173	0.373811	-0.364284	0.715646	0.812811	DUS4L	protein_coding	7:107203929-107218906
ENSG00000184903	214.921	-0.130764	0.433846	-0.301407	0.763104	0.846562	IMMP2L	protein_coding	7:110303110-111202573
ENSG00000004866	582.277	-0.0718641	0.241873	-0.297115	0.766379	0.849003	ST7	protein_coding	7:116593292-116870157
ENSG00000106302	1.26877	-0.213412	0.733063	-0.291124	0.770956	0.851735	HYAL4	protein_coding	7:123469037-123517532
ENSG00000177683	653.335	-0.0458161	0.232508	-0.197051	0.843787	0.90339	THAP5	protein_coding	7:108194987-108210194
ENSG00000091136	5491.58	0.0493465	0.266283	0.185316	0.852981	0.909626	LAMB1	protein_coding	7:107564244-107643700
ENSG00000146802	1429.41	-0.0550097	0.342162	-0.160771	0.872274	0.921748	TMEM168	protein_coding	7:112402437-112430647
ENSG00000164603	346.84	0.0468521	0.298451	0.156984	0.875257	0.923338	BMT2	protein_coding	7:112459202-112579971
ENSG00000198839	463.181	-0.0228648	0.21818	-0.104798	0.916536	0.949761	ZNF277	protein_coding	7:111846643-111983151
ENSG00000081803	855.757	-0.0268735	0.298417	-0.0900536	0.928245	0.956886	CADPS2	protein_coding	7:121958481-122526813
ENSG00000181016	33.7977	0.0352361	0.448396	0.0785826	0.937365	0.96266	LSMEM1	protein_coding	7:112120908-112131117
ENSG00000184408	13.17	0.05031	0.697143	0.072166	0.94247	0.965267	KCND2	protein_coding	7:119913722-120390385
ENSG00000173114	118.539	-0.0339752	0.620682	-0.0547385	0.956347	0.974301	LRRN3	protein_coding	7:110731062-110765510
ENSG00000105856	1707.52	0.00594315	0.290928	0.0204283	0.983702	0.990777	HBP1	protein_coding	7:106809406-106842974
ENSG00000154438	0	NA	NA	NA	NA	NA	ASZ1	protein_coding	7:117003276-117068177
ENSG00000236294	0	NA	NA	NA	NA	NA	TSRM	protein_coding	7:113091127-113091457
ENSG00000154415	0.423475	-0.578325	0.718388	-0.805032	0.420801	NA	PPP1R3A	protein_coding	7:113516832-113715975
ENSG00000128519	0	NA	NA	NA	NA	NA	TAS2R16	protein_coding	7:122634759-122635754
ENSG00000146809	0.313654	-0.578325	0.718388	-0.805032	0.420801	NA	ASB15	protein_coding	7:123207064-123277951
ENSG00000128610	0	NA	NA	NA	NA	NA	FEZF1	protein_coding	7:121941448-121950745
ENSG00000269185	0	NA	NA	NA	NA	NA	FLJ00325	protein_coding	7:108540389-108540655
ENSG00000170807	0	NA	NA	NA	NA	NA	LMOD2	protein_coding	7:123295861-123304344
ENSG00000106278	315.767	0.80738	0.692126	1.16652	NA	NA	PTPRZ1	protein_coding	7:121513143-121702090
LOD=Logarithm of the odds, FC=Fold change, SE=Standard Error, Chr=Chromosome, NA=Not Available
