# Supplementary material for: WNT2 activation through proximal germline deletion predisposes to small intestinal neuroendocrine tumors and intestinal adenocarcinomas
Source: Hum Mol Genet. 2021 Jul 19;30(24):2429–40. doi: 10.1093/hmg/ddab206 (PMC8643507; doi:10.1093/hmg/ddab206)
Supplement: HMG-2021-CE-00288_Aavikko_Supplementary_Table_7_revised_ddab206 [file hmg-2021-ce-00288_aavikko_supplementary_table_7_revised_ddab206.xlsx]

## Sheet: Supplementary Table 7
Supplementary Table 7. Differentially expressed protein coding genes in V-2 small intestinal neuroendocrine tumors
Log2 fold change (MAP): group Tumor vs Normal
Wald test p-value: group Tumor vs Normal
Gene ID	baseMean	Log2 FC	Log FC SE	stat	pvalue	padj (<0.01)	Gene name	Gene type
ENSG00000089199	16071.3	6.16369	0.17604	35.013	1.42718e-268	3.7328e-264	CHGB	protein_coding
ENSG00000129167	6564.59	5.16376	0.179474	28.7716	4.86472e-182	6.36184e-178	TPH1	protein_coding
ENSG00000019505	5089.15	3.41791	0.12837	26.6255	3.44168e-156	3.00057e-152	SYT13	protein_coding
ENSG00000102109	3357.76	5.07345	0.22111	22.9454	1.63961e-116	1.0721e-112	PCSK1N	protein_coding
ENSG00000162992	1092.88	5.34623	0.24769	21.5844	2.51753e-103	1.31692e-99	NEUROD1	protein_coding
ENSG00000077264	520.912	4.99746	0.262628	19.0287	9.87299e-81	4.3038e-77	PAK3	protein_coding
ENSG00000166111	337.442	5.21234	0.288065	18.0943	3.53194e-73	1.31968e-69	SVOP	protein_coding
ENSG00000008300	776.355	3.89569	0.220234	17.6889	5.10752e-70	1.66984e-66	CELSR3	protein_coding
ENSG00000008735	544.167	5.08555	0.288741	17.6129	1.96226e-69	5.70255e-66	MAPK8IP2	protein_coding
ENSG00000104112	528.077	4.72372	0.271696	17.386	1.05311e-67	2.75442e-64	SCG3	protein_coding
ENSG00000144406	1222.92	5.05844	0.292146	17.3148	3.64015e-67	8.65529e-64	UNC80	protein_coding
ENSG00000136040	1174.61	2.17525	0.126625	17.1786	3.84011e-66	8.36983e-63	PLXNC1	protein_coding
ENSG00000013293	909.789	4.69263	0.274431	17.0995	1.49729e-65	3.01242e-62	SLC7A14	protein_coding
ENSG00000168280	943.479	3.54632	0.212415	16.6953	1.41878e-62	2.65058e-59	KIF5C	protein_coding
ENSG00000162761	546.33	5.46167	0.328725	16.6147	5.45183e-62	9.50617e-59	LMX1A	protein_coding
ENSG00000036565	1484.52	5.12774	0.311143	16.4803	5.08132e-61	8.30637e-58	SLC18A1	protein_coding
ENSG00000163618	1874.27	4.08495	0.248319	16.4504	8.32713e-61	1.28115e-57	CADPS	protein_coding
ENSG00000171435	707.922	4.40445	0.270899	16.2587	1.93938e-59	2.81803e-56	KSR2	protein_coding
ENSG00000133169	252.228	4.24382	0.268984	15.7772	4.46504e-56	6.14647e-53	BEX1	protein_coding
ENSG00000163497	587.187	4.92885	0.314123	15.6908	1.74839e-55	2.28646e-52	FEV	protein_coding
ENSG00000006128	960.341	5.51658	0.353502	15.6055	6.67808e-55	8.31739e-52	TAC1	protein_coding
ENSG00000060709	2826.29	4.88901	0.313485	15.5957	7.78732e-55	9.25806e-52	RIMBP2	protein_coding
ENSG00000121853	192.575	6.23238	0.401942	15.5057	3.17626e-54	3.61196e-51	GHSR	protein_coding
ENSG00000147481	202.799	6.50112	0.421743	15.4149	1.30019e-53	1.41693e-50	SNTG1	protein_coding
ENSG00000100604	74029.6	5.12243	0.334396	15.3185	5.75731e-53	6.0233e-50	CHGA	protein_coding
ENSG00000119973	232.876	6.42338	0.420901	15.261	1.39046e-52	1.39875e-49	PRLHR	protein_coding
ENSG00000152932	2324.37	5.01304	0.330055	15.1885	4.2146e-52	4.0827e-49	RAB3C	protein_coding
ENSG00000128918	352.459	4.96562	0.327731	15.1515	7.40489e-52	6.91696e-49	ALDH1A2	protein_coding
ENSG00000079841	263.043	4.10225	0.280173	14.6419	1.51864e-48	1.36965e-45	RIMS1	protein_coding
ENSG00000173258	731.411	4.06418	0.277898	14.6248	1.95277e-48	1.70249e-45	ZNF483	protein_coding
ENSG00000148798	486.359	4.53266	0.31016	14.6139	2.2888e-48	1.93109e-45	INA	protein_coding
ENSG00000185352	258.91	5.10111	0.3509	14.5372	7.03919e-48	5.75344e-45	HS6ST3	protein_coding
ENSG00000145920	1873.34	5.26592	0.365291	14.4157	4.12268e-47	3.26754e-44	CPLX2	protein_coding
ENSG00000175426	6395.02	5.20528	0.365016	14.2604	3.86214e-46	2.97101e-43	PCSK1	protein_coding
ENSG00000196589	93.4454	6.67537	0.468729	14.2414	5.06863e-46	3.78771e-43	MBD3L2B	protein_coding
ENSG00000171450	271.562	4.69998	0.333647	14.0867	4.58463e-45	3.33086e-42	CDK5R2	protein_coding
ENSG00000058091	685.415	3.31148	0.235847	14.0408	8.77483e-45	6.20286e-42	CDK14	protein_coding
ENSG00000144369	710.116	3.70074	0.263939	14.0212	1.15697e-44	7.96328e-42	FAM171B	protein_coding
ENSG00000144824	1278.54	2.47101	0.176939	13.9653	2.5371e-44	1.70149e-41	PHLDB2	protein_coding
ENSG00000166922	473.217	4.14737	0.297517	13.9399	3.62206e-44	2.36838e-41	SCG5	protein_coding
ENSG00000164061	1055.32	4.65357	0.336507	13.829	1.70325e-43	1.08655e-40	BSN	protein_coding
ENSG00000117020	1605.58	1.87581	0.135894	13.8035	2.42683e-43	1.51128e-40	AKT3	protein_coding
ENSG00000157542	500.268	5.15754	0.37524	13.7446	5.48415e-43	3.33576e-40	KCNJ6	protein_coding
ENSG00000145087	1411.46	5.39978	0.395285	13.6605	1.74807e-42	1.03911e-39	STXBP5L	protein_coding
ENSG00000250799	613.365	5.65236	0.413906	13.6561	1.85539e-42	1.07839e-39	PRODH2	protein_coding
ENSG00000130294	1862.15	4.30956	0.316076	13.6346	2.49487e-42	1.41855e-39	KIF1A	protein_coding
ENSG00000125851	1564.89	4.79107	0.352727	13.5829	5.05641e-42	2.81384e-39	PCSK2	protein_coding
ENSG00000186487	285.836	5.20808	0.38483	13.5334	9.92602e-42	5.40865e-39	MYT1L	protein_coding
ENSG00000104723	539.762	2.63725	0.196017	13.4542	2.90819e-41	1.55232e-38	TUSC3	protein_coding
ENSG00000054356	3097.22	5.41611	0.405414	13.3594	1.04334e-40	5.45771e-38	PTPRN	protein_coding
ENSG00000120251	527.777	5.86373	0.4393	13.3479	1.21852e-40	6.2491e-38	GRIA2	protein_coding
ENSG00000172915	1452.57	3.09317	0.232653	13.2952	2.4682e-40	1.24146e-37	NBEA	protein_coding
ENSG00000105290	816.377	4.83482	0.364972	13.2471	4.68986e-40	2.3144e-37	APLP1	protein_coding
ENSG00000230522	75.3951	6.28456	0.480524	13.0786	4.3667e-39	2.11502e-36	MBD3L2	protein_coding
ENSG00000240694	783.567	4.3044	0.331966	12.9664	1.89744e-38	9.02317e-36	PNMA2	protein_coding
ENSG00000136854	1340.17	2.81647	0.217386	12.9561	2.17095e-38	1.01395e-35	STXBP1	protein_coding
ENSG00000015520	3743.4	3.87655	0.301147	12.8726	6.41945e-38	2.94563e-35	NPC1L1	protein_coding
ENSG00000170500	509.354	3.01446	0.234577	12.8506	8.5357e-38	3.84916e-35	LONRF2	protein_coding
ENSG00000130477	637.278	4.55987	0.356481	12.7913	1.8329e-37	8.12532e-35	UNC13A	protein_coding
ENSG00000154319	714.913	4.28672	0.33726	12.7104	5.1748e-37	2.25578e-34	FAM167A	protein_coding
ENSG00000151726	1939.03	3.02237	0.238148	12.6911	6.62401e-37	2.84018e-34	ACSL1	protein_coding
ENSG00000162889	3962.45	1.33844	0.105507	12.6857	7.09463e-37	2.9929e-34	MAPKAPK2	protein_coding
ENSG00000260903	190.852	4.89141	0.386156	12.6669	9.01757e-37	3.74372e-34	XKR7	protein_coding
ENSG00000171533	396.318	4.19306	0.334367	12.5403	4.49195e-36	1.83573e-33	MAP6	protein_coding
ENSG00000169862	262.968	3.25225	0.260647	12.4776	9.89475e-36	3.9815e-33	CTNND2	protein_coding
ENSG00000143469	133.871	5.09074	0.408108	12.474	1.03488e-35	4.10108e-33	SYT14	protein_coding
ENSG00000110395	1345.07	1.53444	0.123797	12.3948	2.78688e-35	1.08792e-32	CBL	protein_coding
ENSG00000118160	301.514	5.15373	0.417069	12.357	4.46487e-35	1.71733e-32	SLC8A2	protein_coding
ENSG00000091129	867.389	4.56984	0.36988	12.3549	4.5825e-35	1.73703e-32	NRCAM	protein_coding
ENSG00000174844	144.849	5.02117	0.407652	12.3173	7.31231e-35	2.73219e-32	DNAH12	protein_coding
ENSG00000172379	1090.73	3.43012	0.279116	12.2893	1.03457e-34	3.81114e-32	ARNT2	protein_coding
ENSG00000149218	3666.95	1.7325	0.143534	12.0703	1.51566e-33	5.50584e-31	ENDOD1	protein_coding
ENSG00000177459	295.766	4.26923	0.356537	11.9741	4.85426e-33	1.73922e-30	ERICH5	protein_coding
ENSG00000154118	242.929	4.32412	0.365404	11.8338	2.61067e-32	9.22731e-30	JPH3	protein_coding
ENSG00000182013	320.423	3.71245	0.314801	11.793	4.24215e-32	1.47938e-29	PNMA8A	protein_coding
ENSG00000166313	822.396	2.45269	0.211226	11.6117	3.593e-31	1.23651e-28	APBB1	protein_coding
ENSG00000171587	207.699	5.14941	0.445249	11.5652	6.18265e-31	2.10009e-28	DSCAM	protein_coding
ENSG00000112655	780.553	1.97746	0.171095	11.5577	6.75154e-31	2.26393e-28	PTK7	protein_coding
ENSG00000155816	738.273	4.7016	0.407462	11.5387	8.41464e-31	2.78588e-28	FMN2	protein_coding
ENSG00000169213	2522.93	4.10067	0.355749	11.5268	9.66196e-31	3.15886e-28	RAB3B	protein_coding
ENSG00000084764	415.23	3.08868	0.268168	11.5177	1.07431e-30	3.46897e-28	MAPRE3	protein_coding
ENSG00000108551	1014.85	3.17869	0.276438	11.4988	1.33819e-30	4.26834e-28	RASD1	protein_coding
ENSG00000003987	219.076	4.33912	0.378033	11.4781	1.69902e-30	5.35397e-28	MTMR7	protein_coding
ENSG00000110318	1091.94	3.63038	0.316596	11.4669	1.93468e-30	6.02399e-28	CEP126	protein_coding
ENSG00000125827	2742.62	1.32139	0.115323	11.4582	2.13978e-30	6.58424e-28	TMX4	protein_coding
ENSG00000145730	3645.75	2.05678	0.180116	11.4192	3.35193e-30	1.01942e-27	PAM	protein_coding
ENSG00000150995	2539	2.13015	0.187106	11.3847	4.98126e-30	1.49753e-27	ITPR1	protein_coding
ENSG00000156959	225.865	4.34945	0.382767	11.3632	6.37784e-30	1.8956e-27	LHFPL4	protein_coding
ENSG00000159409	560.317	3.71663	0.327819	11.3375	8.55962e-30	2.51547e-27	CELF3	protein_coding
ENSG00000079689	704.598	3.04051	0.268349	11.3305	9.27184e-30	2.6945e-27	SCGN	protein_coding
ENSG00000259030	94.1604	4.16117	0.367699	11.3168	1.08361e-29	3.11447e-27	FPGT-TNNI3K	protein_coding
ENSG00000133958	511.929	4.62119	0.409553	11.2835	1.58291e-29	4.50012e-27	UNC79	protein_coding
ENSG00000180785	323.432	4.16301	0.370292	11.2425	2.5215e-29	7.09138e-27	OR51E1	protein_coding
ENSG00000177511	336.437	4.50676	0.402629	11.1934	4.39491e-29	1.22286e-26	ST8SIA3	protein_coding
ENSG00000157796	525.494	1.75069	0.156486	11.1876	4.69198e-29	1.29178e-26	WDR19	protein_coding
ENSG00000140093	198.824	4.79332	0.429539	11.1592	6.45592e-29	1.7589e-26	SERPINA10	protein_coding
ENSG00000188452	477.483	2.37312	0.213632	11.1085	1.14118e-28	3.07706e-26	CERKL	protein_coding
ENSG00000158258	937.625	2.07215	0.187368	11.0593	1.977e-28	5.27638e-26	CLSTN2	protein_coding
ENSG00000114279	158.536	4.4848	0.406916	11.0214	3.01245e-28	7.95864e-26	FGF12	protein_coding
ENSG00000025039	359.22	2.60459	0.236777	11.0002	3.81462e-28	9.97714e-26	RRAGD	protein_coding
ENSG00000204389	1117.7	-1.86288	0.169423	-10.9954	4.0197e-28	1.04094e-25	HSPA1A	protein_coding
ENSG00000172824	350.692	2.22826	0.204015	10.922	9.0487e-28	2.32028e-25	CES4A	protein_coding
ENSG00000109790	723.582	1.96237	0.179751	10.9171	9.54594e-28	2.42402e-25	KLHL5	protein_coding
ENSG00000186462	148.917	3.51436	0.323478	10.8643	1.70559e-27	4.2894e-25	NAP1L2	protein_coding
ENSG00000021300	659.323	2.73954	0.253714	10.7977	3.52774e-27	8.78743e-25	PLEKHB1	protein_coding
ENSG00000108309	360.986	4.19649	0.389503	10.774	4.56958e-27	1.12752e-24	RUNDC3A	protein_coding
ENSG00000116675	353.229	3.01859	0.280848	10.7481	6.04675e-27	1.47806e-24	DNAJC6	protein_coding
ENSG00000173698	141.463	3.72149	0.346312	10.7461	6.18379e-27	1.49757e-24	ADGRG2	protein_coding
ENSG00000121653	424.309	3.23479	0.301285	10.7366	6.84933e-27	1.62858e-24	MAPK8IP1	protein_coding
ENSG00000108852	223.45	3.38302	0.315079	10.737	6.81931e-27	1.62858e-24	MPP2	protein_coding
ENSG00000136383	616.066	3.37848	0.314889	10.7291	7.43132e-27	1.75105e-24	ALPK3	protein_coding
ENSG00000143970	1866.14	1.40883	0.131574	10.7075	9.38136e-27	2.1908e-24	ASXL2	protein_coding
ENSG00000148408	461.537	4.52016	0.422371	10.7019	9.97367e-27	2.30851e-24	CACNA1B	protein_coding
ENSG00000184905	183.939	4.2222	0.394888	10.6921	1.10778e-26	2.54157e-24	TCEAL2	protein_coding
ENSG00000072041	316.1	4.40789	0.414216	10.6415	1.90946e-26	4.34278e-24	SLC6A15	protein_coding
ENSG00000109956	538.869	4.85666	0.460578	10.5447	5.37406e-26	1.20135e-23	B3GAT1	protein_coding
ENSG00000183780	230.487	4.3678	0.414194	10.5453	5.34119e-26	1.20135e-23	SLC35F3	protein_coding
ENSG00000103942	571.592	4.22017	0.401718	10.5053	8.16564e-26	1.80993e-23	HOMER2	protein_coding
ENSG00000162413	865.807	1.60093	0.152505	10.4976	8.86323e-26	1.94805e-23	KLHL21	protein_coding
ENSG00000058404	1240.86	4.66127	0.444271	10.492	9.40645e-26	2.05021e-23	CAMK2B	protein_coding
ENSG00000165731	885.587	4.02837	0.387703	10.3904	2.74335e-25	5.92994e-23	RET	protein_coding
ENSG00000196353	170.154	3.38816	0.327681	10.3398	4.6543e-25	9.97814e-23	CPNE4	protein_coding
ENSG00000077279	229.183	4.73348	0.458849	10.316	5.96666e-25	1.26876e-22	DCX	protein_coding
ENSG00000182195	189.001	2.73721	0.2661	10.2864	8.11672e-25	1.71204e-22	LDOC1	protein_coding
ENSG00000183741	2324.51	2.18928	0.214153	10.223	1.56492e-24	3.27443e-22	CBX6	protein_coding
ENSG00000118271	3588.27	4.92468	0.483368	10.1883	2.2371e-24	4.64377e-22	TTR	protein_coding
ENSG00000211455	1003.49	-1.18633	0.116473	-10.1855	2.30183e-24	4.7405e-22	STK38L	protein_coding
ENSG00000126259	110.3	5.04632	0.496021	10.1736	2.60119e-24	5.31516e-22	KIRREL2	protein_coding
ENSG00000128266	508.509	3.72172	0.366261	10.1614	2.94867e-24	5.97848e-22	GNAZ	protein_coding
ENSG00000196876	216.399	3.69362	0.365239	10.1129	4.84262e-24	9.74298e-22	SCN8A	protein_coding
ENSG00000260230	485.484	4.02413	0.398621	10.0951	5.80537e-24	1.15908e-21	FRRS1L	protein_coding
ENSG00000058056	557.689	2.19613	0.217609	10.0921	5.9858e-24	1.18605e-21	USP13	protein_coding
ENSG00000196632	193.592	4.0315	0.399653	10.0875	6.27396e-24	1.2338e-21	WNK3	protein_coding
ENSG00000159164	470.031	3.4636	0.343581	10.0809	6.71216e-24	1.31012e-21	SV2A	protein_coding
ENSG00000105514	1074.38	1.77151	0.176621	10.0301	1.12455e-23	2.17872e-21	RAB3D	protein_coding
ENSG00000132639	640.927	3.98084	0.397925	10.004	1.46342e-23	2.81439e-21	SNAP25	protein_coding
ENSG00000150627	316.81	3.57415	0.358621	9.96636	2.13931e-23	4.08421e-21	WDR17	protein_coding
ENSG00000198780	225.991	2.86476	0.288813	9.91907	3.43953e-23	6.51891e-21	FAM169A	protein_coding
ENSG00000139970	787.773	3.18709	0.321617	9.90956	3.783e-23	7.1183e-21	RTN1	protein_coding
ENSG00000169302	361.62	4.38387	0.443015	9.89553	4.35314e-23	8.13261e-21	STK32A	protein_coding
ENSG00000147488	1209.9	4.24805	0.429682	9.8865	4.76411e-23	8.83726e-21	ST18	protein_coding
ENSG00000182315	47.5401	5.02161	0.508653	9.87236	5.48599e-23	1.01047e-20	MBD3L3	protein_coding
ENSG00000144191	535.23	3.76139	0.381459	9.86055	6.17101e-23	1.12869e-20	CNGA3	protein_coding
ENSG00000055732	510.653	2.91818	0.296749	9.83385	8.04813e-23	1.4618e-20	MCOLN3	protein_coding
ENSG00000183117	266.9	3.99596	0.406622	9.82719	8.59836e-23	1.55097e-20	CSMD1	protein_coding
ENSG00000144583	241.707	3.96577	0.404249	9.81023	1.01736e-22	1.82254e-20	MARCH4	protein_coding
ENSG00000155980	549.736	2.77143	0.282732	9.80231	1.10045e-22	1.95798e-20	KIF5A	protein_coding
ENSG00000117069	323.854	3.5213	0.360754	9.76095	1.65603e-22	2.92658e-20	ST6GALNAC5	protein_coding
ENSG00000175866	490.571	2.07506	0.214393	9.67877	3.71146e-22	6.51498e-20	BAIAP2	protein_coding
ENSG00000105278	183.885	4.57825	0.473297	9.67309	3.92333e-22	6.84099e-20	ZFR2	protein_coding
ENSG00000120093	527.759	-1.90109	0.196602	-9.66974	4.05423e-22	7.00511e-20	HOXB3	protein_coding
ENSG00000130643	477.963	4.25214	0.439756	9.66931	4.07103e-22	7.00511e-20	CALY	protein_coding
ENSG00000004948	137.449	4.5502	0.471848	9.64337	5.24383e-22	8.96421e-20	CALCR	protein_coding
ENSG00000173826	1613	2.69751	0.279956	9.63545	5.66429e-22	9.62009e-20	KCNH6	protein_coding
ENSG00000163029	1481.82	1.12183	0.11662	9.61955	6.61201e-22	1.11572e-19	SMC6	protein_coding
ENSG00000160460	717.099	4.33767	0.451302	9.61146	7.15307e-22	1.19929e-19	SPTBN4	protein_coding
ENSG00000055118	716.464	2.97398	0.30949	9.60928	7.30597e-22	1.21712e-19	KCNH2	protein_coding
ENSG00000138622	332.269	4.4624	0.464571	9.60543	7.58418e-22	1.25547e-19	HCN4	protein_coding
ENSG00000065609	167.503	3.77003	0.392527	9.60452	7.65153e-22	1.25865e-19	SNAP91	protein_coding
ENSG00000237247	35.0308	4.83982	0.504519	9.59294	8.56104e-22	1.39077e-19	MBD3L5	protein_coding
ENSG00000182601	101.091	4.65257	0.485869	9.57577	1.01097e-21	1.63221e-19	HS3ST4	protein_coding
ENSG00000145198	1022.06	3.90919	0.40871	9.5647	1.12529e-21	1.80564e-19	VWA5B2	protein_coding
ENSG00000169507	960.425	4.01864	0.420412	9.55883	1.19092e-21	1.89929e-19	SLC38A11	protein_coding
ENSG00000171815	77.0241	4.36227	0.457158	9.54216	1.39892e-21	2.21749e-19	PCDHB1	protein_coding
ENSG00000008056	222.72	3.58803	0.376958	9.51837	1.7591e-21	2.77164e-19	SYN1	protein_coding
ENSG00000136531	139.12	4.0779	0.429205	9.50107	2.07751e-21	3.25373e-19	SCN2A	protein_coding
ENSG00000109832	72.8023	4.40997	0.464476	9.49451	2.2125e-21	3.44452e-19	DDX25	protein_coding
ENSG00000130988	420.327	2.72389	0.287289	9.48136	2.50979e-21	3.88424e-19	RGN	protein_coding
ENSG00000138279	2228.92	1.35178	0.14306	9.44908	3.41837e-21	5.22851e-19	ANXA7	protein_coding
ENSG00000187189	996.136	2.55721	0.271363	9.42359	4.35904e-21	6.62852e-19	TSPYL4	protein_coding
ENSG00000007516	1208.74	2.60928	0.277613	9.399	5.50863e-21	8.32821e-19	BAIAP3	protein_coding
ENSG00000243232	168.331	3.73827	0.398053	9.39139	5.9214e-21	8.90082e-19	PCDHAC2	protein_coding
ENSG00000077063	745.22	2.26061	0.241169	9.37354	7.01368e-21	1.04824e-18	CTTNBP2	protein_coding
ENSG00000138443	1407.88	1.35742	0.145448	9.33265	1.0326e-20	1.53453e-18	ABI2	protein_coding
ENSG00000010310	712.304	3.91378	0.419615	9.32707	1.08837e-20	1.60827e-18	GIPR	protein_coding
ENSG00000174939	170.261	3.77311	0.406556	9.28065	1.68446e-20	2.47511e-18	ASPHD1	protein_coding
ENSG00000114631	571.964	2.41374	0.261408	9.23363	2.61611e-20	3.82259e-18	PODXL2	protein_coding
ENSG00000242732	439.954	3.24468	0.351527	9.23025	2.70009e-20	3.92338e-18	RTL5	protein_coding
ENSG00000204965	153.149	4.00764	0.435934	9.19322	3.81266e-20	5.5094e-18	PCDHA5	protein_coding
ENSG00000113070	629.346	-1.74345	0.189944	-9.17877	4.36057e-20	6.26652e-18	HBEGF	protein_coding
ENSG00000150687	857.397	1.80236	0.196521	9.17135	4.67123e-20	6.67628e-18	PRSS23	protein_coding
ENSG00000101849	927.383	2.22171	0.242383	9.16611	4.90389e-20	6.97073e-18	TBL1X	protein_coding
ENSG00000163888	96.9286	4.35339	0.475471	9.15596	5.3878e-20	7.61718e-18	CAMK2N2	protein_coding
ENSG00000147231	198.413	2.41795	0.264215	9.15142	5.61896e-20	7.90128e-18	CXorf57	protein_coding
ENSG00000198300	4568.05	4.30828	0.471041	9.14629	5.89216e-20	8.24114e-18	PEG3	protein_coding
ENSG00000102409	673.716	1.77869	0.194487	9.14556	5.9322e-20	8.25302e-18	BEX4	protein_coding
ENSG00000078295	412.124	3.11571	0.341478	9.1242	7.22705e-20	1.00012e-17	ADCY2	protein_coding
ENSG00000069188	1096.37	4.16963	0.45881	9.08793	1.00939e-19	1.3895e-17	SDK2	protein_coding
ENSG00000036828	515.091	3.63189	0.400342	9.07198	1.16876e-19	1.59214e-17	CASR	protein_coding
ENSG00000176406	512.237	3.17805	0.351304	9.04642	1.47731e-19	2.00203e-17	RIMS2	protein_coding
ENSG00000163531	2565.77	3.24927	0.359641	9.03474	1.64391e-19	2.21631e-17	NFASC	protein_coding
ENSG00000102466	289.204	3.48569	0.387268	9.0007	2.24283e-19	3.00826e-17	FGF14	protein_coding
ENSG00000100228	160.557	3.42048	0.380436	8.99095	2.45103e-19	3.27075e-17	RAB36	protein_coding
ENSG00000205718	35.0103	4.62755	0.51473	8.99025	2.4667e-19	3.27495e-17	MBD3L4	protein_coding
ENSG00000127252	122.683	4.43515	0.495226	8.95582	3.37226e-19	4.45462e-17	HRASLS	protein_coding
ENSG00000113361	1242.91	3.1782	0.355656	8.93618	4.02857e-19	5.29484e-17	CDH6	protein_coding
ENSG00000127124	368.622	2.33059	0.261052	8.92767	4.35071e-19	5.68964e-17	HIVEP3	protein_coding
ENSG00000176049	381.878	3.48171	0.390865	8.90771	5.20974e-19	6.77914e-17	JAKMIP2	protein_coding
ENSG00000269699	79.6501	4.06687	0.45772	8.88507	6.38797e-19	8.27116e-17	ZIM2	protein_coding
ENSG00000116285	5015.23	1.42256	0.160195	8.88021	6.67356e-19	8.59838e-17	ERRFI1	protein_coding
ENSG00000091844	142.938	3.12151	0.351661	8.87648	6.90091e-19	8.84771e-17	RGS17	protein_coding
ENSG00000132570	450.421	1.69878	0.191579	8.86724	7.49821e-19	9.56662e-17	PCBD2	protein_coding
ENSG00000109472	2420.75	2.8835	0.327039	8.81698	1.17593e-18	1.48631e-16	CPE	protein_coding
ENSG00000127585	397.034	3.37152	0.382391	8.81694	1.17632e-18	1.48631e-16	FBXL16	protein_coding
ENSG00000075461	166.144	4.05182	0.460245	8.80362	1.32471e-18	1.66576e-16	CACNG4	protein_coding
ENSG00000101349	29.4923	4.47464	0.509267	8.78643	1.54381e-18	1.93198e-16	PAK5	protein_coding
ENSG00000011347	1524.71	2.74368	0.312823	8.77071	1.7754e-18	2.21122e-16	SYT7	protein_coding
ENSG00000186094	74.7478	4.10387	0.468135	8.76643	1.84425e-18	2.28608e-16	AGBL4	protein_coding
ENSG00000114757	155.572	4.14819	0.473983	8.75176	2.10055e-18	2.59151e-16	PEX5L	protein_coding
ENSG00000066032	194.963	3.29614	0.377437	8.73294	2.48136e-18	3.04695e-16	CTNNA2	protein_coding
ENSG00000133878	211.265	3.57668	0.409727	8.72943	2.55951e-18	3.12822e-16	DUSP26	protein_coding
ENSG00000072832	385.566	3.19376	0.365903	8.72844	2.58198e-18	3.14101e-16	CRMP1	protein_coding
ENSG00000105270	1403.79	2.85634	0.32908	8.67975	3.96626e-18	4.80266e-16	CLIP3	protein_coding
ENSG00000102038	761.264	1.98884	0.22919	8.67769	4.03897e-18	4.86817e-16	SMARCA1	protein_coding
ENSG00000116147	230.254	3.74064	0.432056	8.65776	4.81145e-18	5.77263e-16	TNR	protein_coding
ENSG00000131773	355.822	1.95006	0.225368	8.65276	5.02675e-18	6.00341e-16	KHDRBS3	protein_coding
ENSG00000204065	60.1008	3.30375	0.382311	8.64151	5.54742e-18	6.59513e-16	TCEAL5	protein_coding
ENSG00000215218	263.567	3.20338	0.37078	8.63957	5.64228e-18	6.67755e-16	UBE2QL1	protein_coding
ENSG00000204961	81.7773	3.536	0.409621	8.63237	6.00931e-18	7.07989e-16	PCDHA9	protein_coding
ENSG00000125820	356.366	3.81946	0.444249	8.59756	8.14271e-18	9.55033e-16	NKX2-2	protein_coding
ENSG00000077080	79.4971	4.30304	0.50097	8.58943	8.73991e-18	1.0205e-15	ACTL6B	protein_coding
ENSG00000243943	809.659	1.66157	0.193485	8.58758	8.88211e-18	1.0325e-15	ZNF512	protein_coding
ENSG00000050030	215.58	3.35163	0.392016	8.54972	1.23387e-17	1.42796e-15	NEXMIF	protein_coding
ENSG00000139438	454.41	2.74134	0.321187	8.53504	1.40103e-17	1.61427e-15	FAM222A	protein_coding
ENSG00000128739	1166.73	1.4205	0.16653	8.52996	1.46397e-17	1.67939e-15	SNRPN	protein_coding
ENSG00000185883	2054.02	1.20564	0.141948	8.49355	2.00425e-17	2.28914e-15	ATP6V0C	protein_coding
ENSG00000167654	402.066	3.84347	0.452674	8.49061	2.05562e-17	2.3376e-15	ATCAY	protein_coding
ENSG00000144749	3055.41	1.63476	0.192583	8.4886	2.09141e-17	2.368e-15	LRIG1	protein_coding
ENSG00000141505	220.211	3.76162	0.443994	8.47223	2.40737e-17	2.714e-15	ASGR1	protein_coding
ENSG00000170145	2143.75	0.876465	0.103764	8.44674	2.99539e-17	3.36243e-15	SIK2	protein_coding
ENSG00000178171	221.246	3.74075	0.444719	8.41149	4.04825e-17	4.50562e-15	AMER3	protein_coding
ENSG00000160716	151.967	3.66755	0.436771	8.39696	4.58188e-17	5.07793e-15	CHRNB2	protein_coding
ENSG00000283526	183.65	3.80466	0.453564	8.38835	4.93001e-17	5.44069e-15	AL160276.1	protein_coding
ENSG00000143799	2788.44	1.08298	0.129199	8.38229	5.19098e-17	5.68729e-15	PARP1	protein_coding
ENSG00000183317	861.436	2.21419	0.264156	8.38215	5.19695e-17	5.68729e-15	EPHA10	protein_coding
ENSG00000139865	174.366	3.52888	0.422005	8.36217	6.1577e-17	6.71061e-15	TTC6	protein_coding
ENSG00000130226	406.023	3.55287	0.425325	8.3533	6.6382e-17	7.20424e-15	DPP6	protein_coding
ENSG00000119771	468.356	2.35899	0.283661	8.31624	9.08007e-17	9.8136e-15	KLHL29	protein_coding
ENSG00000171303	437.896	3.10714	0.373655	8.31554	9.13382e-17	9.83107e-15	KCNK3	protein_coding
ENSG00000151067	1133.59	2.6365	0.317196	8.31191	9.41744e-17	1.00948e-14	CACNA1C	protein_coding
ENSG00000185002	522.071	3.56038	0.428442	8.31006	9.56546e-17	1.02116e-14	RFX6	protein_coding
ENSG00000116661	178.213	2.74234	0.330215	8.30471	1.00068e-16	1.06393e-14	FBXO2	protein_coding
ENSG00000180543	564.68	2.44036	0.293937	8.30233	1.02091e-16	1.08105e-14	TSPYL5	protein_coding
ENSG00000117600	126.183	3.07833	0.370934	8.29887	1.05106e-16	1.10849e-14	PLPPR4	protein_coding
ENSG00000271824	359.833	2.1745	0.262796	8.27448	1.2902e-16	1.35523e-14	AC009014.1	protein_coding
ENSG00000151025	219.473	3.27606	0.397064	8.25073	1.57436e-16	1.64053e-14	GPR158	protein_coding
ENSG00000155961	134.308	2.54809	0.309346	8.23704	1.76529e-16	1.83219e-14	RAB39B	protein_coding
ENSG00000174672	104.208	3.26762	0.397192	8.22681	1.92272e-16	1.9877e-14	BRSK2	protein_coding
ENSG00000166681	584.308	2.06414	0.251821	8.19686	2.46743e-16	2.53883e-14	BEX3	protein_coding
ENSG00000170271	1551.44	2.43166	0.296671	8.19648	2.47525e-16	2.53883e-14	FAXDC2	protein_coding
ENSG00000078018	406.885	2.57322	0.314312	8.18683	2.68197e-16	2.74012e-14	MAP2	protein_coding
ENSG00000132464	107.542	3.4844	0.426298	8.17364	2.99221e-16	3.04519e-14	ENAM	protein_coding
ENSG00000162552	497.208	2.59718	0.318598	8.1519	3.58247e-16	3.63176e-14	WNT4	protein_coding
ENSG00000013619	150.491	2.37629	0.292245	8.13115	4.2523e-16	4.29417e-14	MAMLD1	protein_coding
ENSG00000158560	212.499	3.582	0.4411	8.12061	4.63856e-16	4.66621e-14	DYNC1I1	protein_coding
ENSG00000132821	286.39	3.82996	0.474277	8.07536	6.72754e-16	6.69045e-14	VSTM2L	protein_coding
ENSG00000091428	305.763	2.76759	0.343509	8.05681	7.83122e-16	7.72926e-14	RAPGEF4	protein_coding
ENSG00000168243	572.233	1.92877	0.239391	8.057	7.81912e-16	7.72926e-14	GNG4	protein_coding
ENSG00000173334	2075.22	-0.941231	0.116918	-8.05035	8.25549e-16	8.08698e-14	TRIB1	protein_coding
ENSG00000185905	480.849	2.6466	0.329058	8.04295	8.77025e-16	8.55918e-14	C16orf54	protein_coding
ENSG00000100505	233.019	3.60105	0.448209	8.03433	9.40929e-16	9.1487e-14	TRIM9	protein_coding
ENSG00000164199	1181.01	3.99493	0.498486	8.01413	1.10918e-15	1.07447e-13	ADGRV1	protein_coding
ENSG00000170837	89.3966	3.04358	0.380054	8.0083	1.16308e-15	1.12252e-13	GPR27	protein_coding
ENSG00000089057	1313.75	1.4569	0.182078	8.0015	1.22911e-15	1.18189e-13	SLC23A2	protein_coding
ENSG00000155093	2299.19	2.74537	0.343513	7.99204	1.32724e-15	1.27157e-13	PTPRN2	protein_coding
ENSG00000163499	132.833	3.067	0.385198	7.96214	1.69084e-15	1.61401e-13	CRYBA2	protein_coding
ENSG00000146950	213.562	1.97756	0.248606	7.95461	1.79697e-15	1.70908e-13	SHROOM2	protein_coding
ENSG00000111846	1645.2	0.966197	0.121493	7.95268	1.8252e-15	1.7234e-13	GCNT2	protein_coding
ENSG00000053524	155.04	2.94415	0.37043	7.94793	1.89661e-15	1.78438e-13	MCF2L2	protein_coding
ENSG00000168702	987.191	3.99735	0.503303	7.94223	1.98573e-15	1.86154e-13	LRP1B	protein_coding
ENSG00000137077	1052.25	-1.61281	0.203833	-7.9124	2.52475e-15	2.35839e-13	CCL21	protein_coding
ENSG00000248383	103.433	3.66875	0.464114	7.90485	2.68248e-15	2.49681e-13	PCDHAC1	protein_coding
ENSG00000163050	1578.96	1.00934	0.127757	7.90047	2.77863e-15	2.57713e-13	COQ8A	protein_coding
ENSG00000104447	647.158	1.74764	0.221379	7.89436	2.91799e-15	2.69682e-13	TRPS1	protein_coding
ENSG00000104381	572.03	2.44264	0.310002	7.87941	3.28925e-15	3.02924e-13	GDAP1	protein_coding
ENSG00000080298	605.473	1.41578	0.179805	7.87395	3.4361e-15	3.15338e-13	RFX3	protein_coding
ENSG00000183580	496.872	1.96852	0.250094	7.87111	3.51497e-15	3.21447e-13	FBXL7	protein_coding
ENSG00000196132	226.507	3.7024	0.470416	7.87048	3.5327e-15	3.21943e-13	MYT1	protein_coding
ENSG00000221890	347.412	2.45269	0.311931	7.86291	3.75305e-15	3.40837e-13	NPTXR	protein_coding
ENSG00000122012	378.666	3.13685	0.399108	7.85965	3.85197e-15	3.4861e-13	SV2C	protein_coding
ENSG00000164488	259.349	3.43027	0.437149	7.84692	4.26379e-15	3.8455e-13	DACT2	protein_coding
ENSG00000125675	173.193	3.25609	0.415917	7.82869	4.92964e-15	4.41701e-13	GRIA3	protein_coding
ENSG00000170873	1574.85	2.76249	0.352869	7.82865	4.93125e-15	4.41701e-13	MTSS1	protein_coding
ENSG00000119698	59.1791	3.94161	0.504682	7.8101	5.71426e-15	5.10091e-13	PPP4R4	protein_coding
ENSG00000083067	188.193	3.76197	0.482223	7.80131	6.12679e-15	5.45055e-13	TRPM3	protein_coding
ENSG00000196361	229.955	3.66236	0.469755	7.79633	6.37338e-15	5.6507e-13	ELAVL3	protein_coding
ENSG00000009790	524.483	-1.14067	0.146758	-7.7725	7.69498e-15	6.7765e-13	TRAF3IP3	protein_coding
ENSG00000260643	29.0541	3.49483	0.45183	7.73484	1.03531e-14	9.08676e-13	AC092718.3	protein_coding
ENSG00000166206	557.918	3.2826	0.424637	7.73036	1.07241e-14	9.38091e-13	GABRB3	protein_coding
ENSG00000166924	183.224	3.51633	0.455006	7.72811	1.09154e-14	9.51642e-13	NYAP1	protein_coding
ENSG00000169676	191.969	3.92493	0.508153	7.72392	1.12809e-14	9.80239e-13	DRD5	protein_coding
ENSG00000079102	770.716	2.72692	0.353103	7.72273	1.13863e-14	9.86123e-13	RUNX1T1	protein_coding
ENSG00000132535	512.331	2.37096	0.307228	7.71728	1.18839e-14	1.02582e-12	DLG4	protein_coding
ENSG00000132718	936.331	2.2785	0.295879	7.70077	1.35246e-14	1.1636e-12	SYT11	protein_coding
ENSG00000144712	224.349	2.78047	0.361101	7.69999	1.36079e-14	1.16693e-12	CAND2	protein_coding
ENSG00000134202	866.926	1.37159	0.178673	7.67653	1.63458e-14	1.39714e-12	GSTM3	protein_coding
ENSG00000135423	90.4956	3.44358	0.450265	7.64789	2.04305e-14	1.74059e-12	GLS2	protein_coding
ENSG00000138411	441.444	2.34027	0.306226	7.6423	2.13373e-14	1.80608e-12	HECW2	protein_coding
ENSG00000164114	249.685	2.10568	0.275619	7.63981	2.17539e-14	1.83539e-12	MAP9	protein_coding
ENSG00000132554	64.3885	3.4894	0.457457	7.62782	2.38759e-14	2.00796e-12	RGS22	protein_coding
ENSG00000184515	117.559	3.395	0.445822	7.61514	2.63399e-14	2.20808e-12	BEX5	protein_coding
ENSG00000144893	145.085	3.32158	0.43658	7.60818	2.77977e-14	2.32284e-12	MED12L	protein_coding
ENSG00000184194	113.314	2.50089	0.329077	7.59971	2.96786e-14	2.47211e-12	GPR173	protein_coding
ENSG00000126733	127.882	3.39683	0.450788	7.5353	4.87214e-14	4.04542e-12	DACH2	protein_coding
ENSG00000196557	1215.3	1.61238	0.214534	7.51571	5.66037e-14	4.68503e-12	CACNA1H	protein_coding
ENSG00000115009	263.557	-2.75432	0.366603	-7.51308	5.77512e-14	4.76493e-12	CCL20	protein_coding
ENSG00000112320	407.89	2.49935	0.33307	7.50398	6.19082e-14	5.09186e-12	SOBP	protein_coding
ENSG00000082074	1271.6	-0.85023	0.113568	-7.48651	7.07287e-14	5.79909e-12	FYB1	protein_coding
ENSG00000100852	3959.47	-1.52586	0.204019	-7.47899	7.48952e-14	6.12151e-12	ARHGAP5	protein_coding
ENSG00000197261	285.965	3.02095	0.404465	7.469	8.08063e-14	6.58408e-12	C6orf141	protein_coding
ENSG00000166780	412.799	1.43023	0.191606	7.46442	8.36667e-14	6.79597e-12	C16orf45	protein_coding
ENSG00000277363	425.234	2.75335	0.369277	7.45604	8.91617e-14	7.21989e-12	SRCIN1	protein_coding
ENSG00000107954	1388.37	1.59775	0.214384	7.45274	9.14246e-14	7.38028e-12	NEURL1	protein_coding
ENSG00000165449	541.279	2.86658	0.386263	7.42132	1.1596e-13	9.33213e-12	SLC16A9	protein_coding
ENSG00000163462	74.3361	3.02693	0.408663	7.40691	1.29274e-13	1.03716e-11	TRIM46	protein_coding
ENSG00000177614	161.653	2.90422	0.392459	7.40007	1.36117e-13	1.08873e-11	PGBD5	protein_coding
ENSG00000179673	26.4923	3.60112	0.48673	7.39859	1.3764e-13	1.09755e-11	RPRML	protein_coding
ENSG00000091592	1042.5	1.04039	0.140877	7.38511	1.52325e-13	1.20816e-11	NLRP1	protein_coding
ENSG00000198919	737.292	1.41518	0.191629	7.38502	1.52435e-13	1.20816e-11	DZIP3	protein_coding
ENSG00000169258	272.691	2.50309	0.339062	7.38239	1.55477e-13	1.22855e-11	GPRIN1	protein_coding
ENSG00000157064	347.016	3.23494	0.439107	7.36708	1.744e-13	1.37392e-11	NMNAT2	protein_coding
ENSG00000109072	130.073	3.38099	0.459296	7.36125	1.82199e-13	1.42677e-11	VTN	protein_coding
ENSG00000258986	121.743	3.35026	0.455223	7.35962	1.84441e-13	1.44001e-11	TMEM179	protein_coding
ENSG00000163879	202.262	2.47547	0.336682	7.35257	1.94435e-13	1.50903e-11	DNALI1	protein_coding
ENSG00000162989	1968.5	1.66355	0.226277	7.35181	1.95539e-13	1.51311e-11	KCNJ3	protein_coding
ENSG00000166503	677.077	1.65792	0.225683	7.34624	2.03866e-13	1.57289e-11	HDGFL3	protein_coding
ENSG00000128872	1031.33	1.14758	0.156411	7.33698	2.1847e-13	1.68061e-11	TMOD2	protein_coding
ENSG00000173404	639.23	3.26234	0.445028	7.33063	2.29066e-13	1.75182e-11	INSM1	protein_coding
ENSG00000065621	543.513	1.25511	0.171212	7.33075	2.2886e-13	1.75182e-11	GSTO2	protein_coding
ENSG00000196437	148.926	2.10448	0.287216	7.32719	2.35033e-13	1.79221e-11	ZNF569	protein_coding
ENSG00000108176	121.196	2.42104	0.330834	7.31798	2.51734e-13	1.91399e-11	DNAJC12	protein_coding
ENSG00000196220	519.129	2.4247	0.331411	7.3163	2.54893e-13	1.93239e-11	SRGAP3	protein_coding
ENSG00000156920	1479.47	2.97816	0.40714	7.31483	2.57702e-13	1.94803e-11	ADGRG4	protein_coding
ENSG00000182901	58.0651	3.45833	0.473854	7.2983	2.91435e-13	2.19668e-11	RGS7	protein_coding
ENSG00000182749	1131.54	1.34111	0.184005	7.28843	3.13592e-13	2.3569e-11	PAQR7	protein_coding
ENSG00000196735	2490.68	-0.668292	0.0918008	-7.2798	3.34317e-13	2.50546e-11	HLA-DQA1	protein_coding
ENSG00000188573	48.6265	3.11333	0.428091	7.27259	3.52668e-13	2.63544e-11	FBLL1	protein_coding
ENSG00000147224	414.048	1.21661	0.16777	7.25165	4.11711e-13	3.06789e-11	PRPS1	protein_coding
ENSG00000167037	381.235	2.63274	0.363097	7.25079	4.14334e-13	3.07867e-11	SGSM1	protein_coding
ENSG00000054803	85.8949	3.54916	0.489724	7.24726	4.25281e-13	3.15106e-11	CBLN4	protein_coding
ENSG00000055163	1359.22	1.26748	0.174937	7.24535	4.31322e-13	3.18679e-11	CYFIP2	protein_coding
ENSG00000158856	718.725	1.73508	0.239727	7.23772	4.56301e-13	3.36185e-11	DMTN	protein_coding
ENSG00000168209	2207.73	1.00695	0.139237	7.23191	4.76247e-13	3.49894e-11	DDIT4	protein_coding
ENSG00000145451	403.562	3.64956	0.505134	7.22494	5.01341e-13	3.67299e-11	GLRA3	protein_coding
ENSG00000184897	1900.69	0.933106	0.129199	7.22223	5.11422e-13	3.73638e-11	H1FX	protein_coding
ENSG00000163995	492.466	1.89794	0.262933	7.21833	5.26286e-13	3.83427e-11	ABLIM2	protein_coding
ENSG00000077150	949.87	-0.901374	0.125135	-7.20321	5.88106e-13	4.24915e-11	NFKB2	protein_coding
ENSG00000120645	234.769	2.47114	0.343102	7.20235	5.91846e-13	4.26439e-11	IQSEC3	protein_coding
ENSG00000196683	1525.88	1.10498	0.153701	7.18917	6.51877e-13	4.68402e-11	TOMM7	protein_coding
ENSG00000081237	3391.09	-0.957225	0.13326	-7.18313	6.81337e-13	4.88229e-11	PTPRC	protein_coding
ENSG00000205838	43.6712	3.49089	0.486776	7.17145	7.42066e-13	5.30293e-11	TTC23L	protein_coding
ENSG00000273820	244.869	2.60628	0.363686	7.16629	7.70593e-13	5.49179e-11	USP27X	protein_coding
ENSG00000174938	1016.43	2.38121	0.332522	7.16106	8.00563e-13	5.68987e-11	SEZ6L2	protein_coding
ENSG00000153558	98.4789	2.43045	0.339887	7.15078	8.62879e-13	6.11615e-11	FBXL2	protein_coding
ENSG00000161509	306.326	3.4945	0.489148	7.14405	9.06175e-13	6.40567e-11	GRIN2C	protein_coding
ENSG00000170745	422.945	1.76606	0.247371	7.13932	9.3796e-13	6.61249e-11	KCNS3	protein_coding
ENSG00000104290	348.641	2.35875	0.330549	7.13587	9.6176e-13	6.76206e-11	FZD3	protein_coding
ENSG00000134369	1624.84	1.39971	0.196321	7.12971	1.0058e-12	7.03387e-11	NAV1	protein_coding
ENSG00000166165	1419.35	2.47309	0.347099	7.12502	1.04063e-12	7.25802e-11	CKB	protein_coding
ENSG00000161270	69.524	3.58449	0.503236	7.12287	1.05699e-12	7.35257e-11	NPHS1	protein_coding
ENSG00000170419	623.724	3.52756	0.495762	7.11543	1.11565e-12	7.74003e-11	VSTM2A	protein_coding
ENSG00000112796	169.175	1.62496	0.228409	7.11424	1.1253e-12	7.7863e-11	ENPP5	protein_coding
ENSG00000177679	199.673	3.11579	0.43863	7.10345	1.21684e-12	8.39751e-11	SRRM3	protein_coding
ENSG00000056487	40.127	3.58681	0.505787	7.09155	1.32621e-12	9.12819e-11	PHF21B	protein_coding
ENSG00000104177	483.081	1.77388	0.250221	7.08923	1.34856e-12	9.2576e-11	MYEF2	protein_coding
ENSG00000156687	621.205	2.83431	0.399853	7.08838	1.35687e-12	9.29028e-11	UNC5D	protein_coding
ENSG00000204889	363.937	3.57767	0.504833	7.08683	1.37219e-12	9.37066e-11	KRT40	protein_coding
ENSG00000119661	202.966	2.34893	0.331889	7.07748	1.46802e-12	9.99898e-11	DNAL1	protein_coding
ENSG00000255302	3014.32	0.684008	0.0966737	7.07543	1.48986e-12	1.01214e-10	EID1	protein_coding
ENSG00000069020	1732.42	1.27507	0.180488	7.06457	1.61119e-12	1.08891e-10	MAST4	protein_coding
ENSG00000167711	942.458	3.42712	0.485112	7.06459	1.61092e-12	1.08891e-10	SERPINF2	protein_coding
ENSG00000169891	510.124	2.19846	0.311462	7.05853	1.68279e-12	1.13437e-10	REPS2	protein_coding
ENSG00000120075	156.877	-2.37405	0.336598	-7.05306	1.7503e-12	1.17684e-10	HOXB5	protein_coding
ENSG00000164326	94.3131	3.44447	0.48892	7.04505	1.85389e-12	1.24329e-10	CARTPT	protein_coding
ENSG00000133134	204.152	2.1193	0.300911	7.04294	1.88231e-12	1.25912e-10	BEX2	protein_coding
ENSG00000111674	797.014	1.71596	0.243913	7.03516	1.99038e-12	1.32802e-10	ENO2	protein_coding
ENSG00000112245	4568.01	-1.07121	0.152299	-7.03361	2.01262e-12	1.33944e-10	PTP4A1	protein_coding
ENSG00000153814	447.46	1.67779	0.238911	7.02268	2.17657e-12	1.44488e-10	JAZF1	protein_coding
ENSG00000184985	457.547	2.38652	0.340034	7.01848	2.24301e-12	1.48521e-10	SORCS2	protein_coding
ENSG00000204071	50.8735	3.19447	0.455808	7.00836	2.41127e-12	1.59259e-10	TCEAL6	protein_coding
ENSG00000197410	289.819	3.3265	0.47512	7.00139	2.53428e-12	1.66543e-10	DCHS2	protein_coding
ENSG00000143845	168.814	2.81833	0.403089	6.99182	2.7134e-12	1.77867e-10	ETNK2	protein_coding
ENSG00000198734	750.945	3.43188	0.491448	6.98319	2.88548e-12	1.88675e-10	F5	protein_coding
ENSG00000251493	35.1645	-3.11456	0.446284	-6.97887	2.97557e-12	1.93597e-10	FOXD1	protein_coding
ENSG00000247270	69.4948	3.11979	0.44881	6.95125	3.62056e-12	2.34977e-10	AC132186.1	protein_coding
ENSG00000255330	332.19	2.33251	0.335646	6.94934	3.67005e-12	2.37599e-10	SOGA3	protein_coding
ENSG00000172478	338.141	3.11433	0.448551	6.94309	3.83613e-12	2.47128e-10	C2orf54	protein_coding
ENSG00000204962	40.6912	3.28831	0.473901	6.93881	3.95413e-12	2.54104e-10	PCDHA8	protein_coding
ENSG00000065923	299.352	1.64593	0.237344	6.93479	4.06815e-12	2.60791e-10	SLC9A7	protein_coding
ENSG00000153237	35.5083	3.30341	0.477419	6.91931	4.5385e-12	2.90231e-10	CCDC148	protein_coding
ENSG00000162951	128.233	3.01641	0.437588	6.89328	5.4521e-12	3.47804e-10	LRRTM1	protein_coding
ENSG00000112379	2608.24	2.17764	0.31631	6.88449	5.79934e-12	3.69055e-10	ARFGEF3	protein_coding
ENSG00000177426	462.262	-1.66949	0.242597	-6.88177	5.91127e-12	3.75265e-10	TGIF1	protein_coding
ENSG00000146216	431.273	1.88276	0.273852	6.87512	6.19374e-12	3.92245e-10	TTBK1	protein_coding
ENSG00000235169	80.0529	3.40286	0.496749	6.85026	7.37152e-12	4.65706e-10	SMIM1	protein_coding
ENSG00000146469	958.788	-1.44237	0.210629	-6.8479	7.49445e-12	4.72331e-10	VIP	protein_coding
ENSG00000172175	1187.8	-0.805995	0.117946	-6.83362	8.27961e-12	5.2056e-10	MALT1	protein_coding
ENSG00000180891	550.849	1.34585	0.197037	6.83045	8.46481e-12	5.30928e-10	CUEDC1	protein_coding
ENSG00000078328	98.6908	3.03663	0.445104	6.8223	8.95913e-12	5.60589e-10	RBFOX1	protein_coding
ENSG00000196507	282.631	2.09027	0.306781	6.81356	9.5215e-12	5.9322e-10	TCEAL3	protein_coding
ENSG00000198520	135.72	2.89869	0.425434	6.81349	9.526e-12	5.9322e-10	C1orf228	protein_coding
ENSG00000108557	1295.85	0.939303	0.138158	6.79874	1.05537e-11	6.55657e-10	RAI1	protein_coding
ENSG00000117620	3390.73	-1.13558	0.167548	-6.77765	1.22147e-11	7.55259e-10	SLC35A3	protein_coding
ENSG00000106976	1001.02	1.33725	0.197317	6.77715	1.22568e-11	7.56078e-10	DNM1	protein_coding
ENSG00000110400	1556.53	1.70023	0.25098	6.77436	1.24958e-11	7.67203e-10	NECTIN1	protein_coding
ENSG00000170677	2420.88	-0.745229	0.110003	-6.77464	1.24716e-11	7.67203e-10	SOCS6	protein_coding
ENSG00000139973	351.32	3.40941	0.503994	6.76478	1.33508e-11	8.17777e-10	SYT16	protein_coding
ENSG00000138400	25.7671	3.12025	0.46145	6.76184	1.36252e-11	8.32631e-10	MDH1B	protein_coding
ENSG00000121966	1503.34	-1.14827	0.169889	-6.75894	1.39002e-11	8.47457e-10	CXCR4	protein_coding
ENSG00000115165	873.454	-0.885111	0.13099	-6.75709	1.40795e-11	8.56396e-10	CYTIP	protein_coding
ENSG00000069966	510.393	1.77703	0.263193	6.75181	1.46007e-11	8.86036e-10	GNB5	protein_coding
ENSG00000171126	73.2656	3.03992	0.450852	6.74261	1.55571e-11	9.41886e-10	KCNG3	protein_coding
ENSG00000172348	1615.05	1.54919	0.230497	6.72107	1.80399e-11	1.08968e-09	RCAN2	protein_coding
ENSG00000010322	3420.12	1.26267	0.188078	6.71353	1.89973e-11	1.14487e-09	NISCH	protein_coding
ENSG00000166501	676.151	-1.2466	0.185734	-6.71174	1.92312e-11	1.1563e-09	PRKCB	protein_coding
ENSG00000087258	786.465	1.79995	0.268312	6.70841	1.96755e-11	1.18031e-09	GNAO1	protein_coding
ENSG00000124507	117.627	2.73387	0.407905	6.70222	2.05282e-11	1.22864e-09	PACSIN1	protein_coding
ENSG00000164038	165.158	2.18836	0.326574	6.70097	2.07046e-11	1.23637e-09	SLC9B2	protein_coding
ENSG00000105737	319.447	3.07983	0.45969	6.69979	2.08713e-11	1.24066e-09	GRIK5	protein_coding
ENSG00000182132	196.302	3.38826	0.505724	6.69982	2.08679e-11	1.24066e-09	KCNIP1	protein_coding
ENSG00000147724	273.402	3.04251	0.454161	6.6992	2.0957e-11	1.24293e-09	FAM135B	protein_coding
ENSG00000137166	2304.74	1.28272	0.192068	6.67845	2.4148e-11	1.42894e-09	FOXP4	protein_coding
ENSG00000182674	165.234	2.96791	0.445302	6.66493	2.64797e-11	1.55986e-09	KCNB2	protein_coding
ENSG00000173452	44.8419	3.35155	0.503929	6.65084	2.91421e-11	1.71284e-09	TMEM196	protein_coding
ENSG00000156103	357.407	2.76627	0.418113	6.61607	3.68865e-11	2.15831e-09	MMP16	protein_coding
ENSG00000159958	150.434	-1.94981	0.294747	-6.6152	3.71055e-11	2.16628e-09	TNFRSF13C	protein_coding
ENSG00000188997	226.182	2.08266	0.314969	6.61227	3.78471e-11	2.20466e-09	KCTD21	protein_coding
ENSG00000253368	395.926	2.61334	0.39541	6.6092	3.86391e-11	2.24579e-09	TRNP1	protein_coding
ENSG00000116141	190.327	1.5092	0.228955	6.59171	4.34783e-11	2.52145e-09	MARK1	protein_coding
ENSG00000104327	100.736	3.27839	0.497605	6.58833	4.44791e-11	2.56838e-09	CALB1	protein_coding
ENSG00000120256	950.914	1.78749	0.271326	6.58799	4.45821e-11	2.56838e-09	LRP11	protein_coding
ENSG00000090104	1962.93	-1.01763	0.15446	-6.58828	4.44944e-11	2.56838e-09	RGS1	protein_coding
ENSG00000103018	1957.09	1.41242	0.214516	6.58422	4.57288e-11	2.62865e-09	CYB5B	protein_coding
ENSG00000120327	79.9204	2.0324	0.309249	6.57206	4.96241e-11	2.84631e-09	PCDHB14	protein_coding
ENSG00000164708	47.8011	3.18556	0.485123	6.56649	5.15152e-11	2.94831e-09	PGAM2	protein_coding
ENSG00000153956	1195.01	2.70485	0.412328	6.55994	5.38288e-11	3.074e-09	CACNA2D1	protein_coding
ENSG00000126391	1028.58	-1.3032	0.198691	-6.55894	5.41909e-11	3.08793e-09	FRMD8	protein_coding
ENSG00000177732	341.901	1.59113	0.242659	6.55708	5.48722e-11	3.11996e-09	SOX12	protein_coding
ENSG00000244734	516.541	-1.9798	0.302058	-6.55436	5.58812e-11	3.17044e-09	HBB	protein_coding
ENSG00000149256	307.156	2.68979	0.410484	6.55273	5.64928e-11	3.1982e-09	TENM4	protein_coding
ENSG00000277399	270.623	3.30532	0.504492	6.55178	5.68547e-11	3.21174e-09	GPR179	protein_coding
ENSG00000164070	310.809	2.3242	0.355223	6.54295	6.03183e-11	3.40005e-09	HSPA4L	protein_coding
ENSG00000121671	2209.71	1.45847	0.223086	6.5377	6.24724e-11	3.51391e-09	CRY2	protein_coding
ENSG00000148123	59.5044	3.27971	0.501952	6.53392	6.40706e-11	3.5807e-09	PLPPR1	protein_coding
ENSG00000164638	689.232	3.05574	0.467671	6.53395	6.40572e-11	3.5807e-09	SLC29A4	protein_coding
ENSG00000153253	1356.77	3.16767	0.485511	6.52441	6.82678e-11	3.80713e-09	SCN3A	protein_coding
ENSG00000185650	4883.36	-0.858939	0.131721	-6.5209	6.98877e-11	3.88918e-09	ZFP36L1	protein_coding
ENSG00000163875	708.045	0.813305	0.124759	6.51903	7.07617e-11	3.92945e-09	MEAF6	protein_coding
ENSG00000092051	223.343	2.95414	0.453463	6.51462	7.28756e-11	4.03827e-09	JPH4	protein_coding
ENSG00000180616	433.239	2.88568	0.443565	6.50565	7.73571e-11	4.27753e-09	SSTR2	protein_coding
ENSG00000159173	85.0466	-3.52858	0.543941	-6.48706	8.75297e-11	4.81966e-09	TNNI1	protein_coding
ENSG00000129159	82.3292	3.12598	0.482854	6.47397	9.54614e-11	5.24536e-09	KCNC1	protein_coding
ENSG00000007312	110.44	-2.4331	0.37587	-6.47324	9.59222e-11	5.25963e-09	CD79B	protein_coding
ENSG00000220205	2312.83	1.02601	0.158809	6.46063	1.04271e-10	5.70543e-09	VAMP2	protein_coding
ENSG00000136274	405.147	2.67052	0.413396	6.45996	1.04731e-10	5.71865e-09	NACAD	protein_coding
ENSG00000012817	2127.43	-3.53194	0.547027	-6.45661	1.07076e-10	5.8345e-09	KDM5D	protein_coding
ENSG00000129824	2520.71	-3.53059	0.547091	-6.4534	1.09368e-10	5.947e-09	RPS4Y1	protein_coding
ENSG00000153395	998.729	1.46071	0.226516	6.44859	1.12899e-10	6.12627e-09	LPCAT1	protein_coding
ENSG00000126603	321.159	1.75412	0.272341	6.4409	1.18768e-10	6.43144e-09	GLIS2	protein_coding
ENSG00000070182	182.984	2.93458	0.4559	6.43689	1.21948e-10	6.58997e-09	SPTB	protein_coding
ENSG00000078114	649.664	2.21128	0.343817	6.43157	1.26293e-10	6.79671e-09	NEBL	protein_coding
ENSG00000112290	169.498	1.82602	0.283904	6.43181	1.26092e-10	6.79671e-09	WASF1	protein_coding
ENSG00000131236	5813.61	-0.602443	0.0941091	-6.40154	1.53819e-10	8.24412e-09	CAP1	protein_coding
ENSG00000135905	1147.47	-0.93133	0.145495	-6.40114	1.54224e-10	8.24891e-09	DOCK10	protein_coding
ENSG00000205978	1301.51	1.29989	0.203173	6.39794	1.57488e-10	8.40632e-09	NYNRIN	protein_coding
ENSG00000150672	285.819	2.8487	0.4454	6.39582	1.59684e-10	8.50618e-09	DLG2	protein_coding
ENSG00000152556	840.66	1.1974	0.187256	6.39445	1.61129e-10	8.56571e-09	PFKM	protein_coding
ENSG00000196352	1257.11	-1.28965	0.201899	-6.38756	1.68551e-10	8.94207e-09	CD55	protein_coding
ENSG00000029534	919.303	3.21679	0.503847	6.38446	1.72004e-10	9.10684e-09	ANK1	protein_coding
ENSG00000153132	107.837	3.04799	0.478129	6.37483	1.83166e-10	9.66408e-09	CLGN	protein_coding
ENSG00000150625	288.312	2.93813	0.460901	6.37474	1.83268e-10	9.66408e-09	GPM6A	protein_coding
ENSG00000167972	584.532	2.21971	0.348644	6.36669	1.93148e-10	1.01646e-08	ABCA3	protein_coding
ENSG00000176903	1415.44	2.15378	0.339008	6.35319	2.109e-10	1.10765e-08	PNMA1	protein_coding
ENSG00000175497	372.03	2.79645	0.440337	6.35069	2.14351e-10	1.12352e-08	DPP10	protein_coding
ENSG00000067048	1772.48	-3.47983	0.547995	-6.35012	2.15145e-10	1.12543e-08	DDX3Y	protein_coding
ENSG00000186310	174.334	2.00978	0.317132	6.33737	2.33722e-10	1.22016e-08	NAP1L3	protein_coding
ENSG00000161664	74.5661	2.86774	0.4527	6.33474	2.37747e-10	1.2387e-08	ASB16	protein_coding
ENSG00000162076	263.531	1.42618	0.225704	6.31882	2.63564e-10	1.36795e-08	FLYWCH2	protein_coding
ENSG00000136193	1776.93	2.33932	0.370291	6.31751	2.65807e-10	1.37667e-08	SCRN1	protein_coding
ENSG00000072818	729.69	-1.08702	0.172151	-6.31432	2.71356e-10	1.39986e-08	ACAP1	protein_coding
ENSG00000171791	1004.34	-0.885104	0.140276	-6.30974	2.79511e-10	1.43909e-08	BCL2	protein_coding
ENSG00000162591	326.127	-0.963051	0.152656	-6.30864	2.81499e-10	1.44649e-08	MEGF6	protein_coding
ENSG00000131437	512.931	2.19935	0.348905	6.30357	2.90859e-10	1.49165e-08	KIF3A	protein_coding
ENSG00000071282	358.635	1.58119	0.251097	6.29712	3.0322e-10	1.552e-08	LMCD1	protein_coding
ENSG00000132872	193.084	2.80115	0.445069	6.29373	3.0992e-10	1.58319e-08	SYT4	protein_coding
ENSG00000102226	1003.5	1.43964	0.228827	6.29139	3.14637e-10	1.60416e-08	USP11	protein_coding
ENSG00000105219	37.456	3.2122	0.511346	6.28185	3.34565e-10	1.70244e-08	CNTD2	protein_coding
ENSG00000118402	93.3794	2.22671	0.354758	6.2767	3.4584e-10	1.7564e-08	ELOVL4	protein_coding
ENSG00000168917	97.9553	2.32816	0.371098	6.27371	3.52548e-10	1.78354e-08	SLC35G2	protein_coding
ENSG00000127084	454.798	-1.0614	0.169181	-6.27378	3.52395e-10	1.78354e-08	FGD3	protein_coding
ENSG00000171798	103.148	3.06201	0.489289	6.25809	3.8973e-10	1.96783e-08	KNDC1	protein_coding
ENSG00000102316	2201.87	0.755656	0.120884	6.25107	4.0764e-10	2.05035e-08	MAGED2	protein_coding
ENSG00000184557	1043.38	-1.28216	0.205537	-6.23809	4.42936e-10	2.21935e-08	SOCS3	protein_coding
ENSG00000169439	1428.48	1.17771	0.189138	6.22674	4.76249e-10	2.3817e-08	SDC2	protein_coding
ENSG00000106089	723.098	2.862	0.460511	6.21483	5.13814e-10	2.55977e-08	STX1A	protein_coding
ENSG00000102003	874.398	2.20799	0.355499	6.21097	5.26574e-10	2.61836e-08	SYP	protein_coding
ENSG00000248487	170.04	1.73409	0.279309	6.2085	5.34925e-10	2.65483e-08	ABHD14A	protein_coding
ENSG00000144152	94.7626	2.62244	0.422666	6.20453	5.48617e-10	2.71763e-08	FBLN7	protein_coding
ENSG00000172575	641.944	2.27177	0.366182	6.20393	5.50697e-10	2.72277e-08	RASGRP1	protein_coding
ENSG00000104967	293.08	2.4556	0.395971	6.20147	5.59384e-10	2.76051e-08	NOVA2	protein_coding
ENSG00000125780	112.197	3.12089	0.503394	6.19969	5.65733e-10	2.78658e-08	TGM3	protein_coding
ENSG00000125841	307.303	2.15487	0.347742	6.19674	5.76442e-10	2.82867e-08	NRSN2	protein_coding
ENSG00000105613	150.255	3.0201	0.487999	6.18875	6.06432e-10	2.97027e-08	MAST1	protein_coding
ENSG00000107295	108.209	2.83243	0.458002	6.18432	6.23704e-10	3.04915e-08	SH3GL2	protein_coding
ENSG00000136960	2424.48	1.35544	0.219231	6.1827	6.30132e-10	3.07483e-08	ENPP2	protein_coding
ENSG00000144711	2389.61	1.64158	0.265582	6.18108	6.36656e-10	3.10088e-08	IQSEC1	protein_coding
ENSG00000143001	107.021	2.03146	0.328756	6.17925	6.44052e-10	3.13108e-08	TMEM61	protein_coding
ENSG00000166833	1282.41	1.86343	0.301585	6.17878	6.45973e-10	3.13459e-08	NAV2	protein_coding
ENSG00000165521	310.582	2.94392	0.476608	6.17681	6.54078e-10	3.16804e-08	EML5	protein_coding
ENSG00000143850	3038.27	1.03867	0.168378	6.16869	6.88597e-10	3.32293e-08	PLEKHA6	protein_coding
ENSG00000101746	32.6671	3.03065	0.49184	6.16186	7.18942e-10	3.46297e-08	NOL4	protein_coding
ENSG00000084731	341.415	2.16708	0.351763	6.16064	7.24517e-10	3.48341e-08	KIF3C	protein_coding
ENSG00000180801	95.2806	2.04852	0.333228	6.14748	7.87214e-10	3.77099e-08	ARSJ	protein_coding
ENSG00000106780	1229.04	0.691608	0.112602	6.14207	8.14546e-10	3.88767e-08	MEGF9	protein_coding
ENSG00000137261	78.1893	2.88932	0.470576	6.13997	8.25385e-10	3.93223e-08	KIAA0319	protein_coding
ENSG00000125744	148.904	2.07581	0.338318	6.13569	8.4793e-10	4.03229e-08	RTN2	protein_coding
ENSG00000172497	139.348	2.79501	0.455644	6.1342	8.55866e-10	4.06264e-08	ACOT12	protein_coding
ENSG00000171476	288.779	1.98533	0.32376	6.13209	8.67333e-10	4.10962e-08	HOPX	protein_coding
ENSG00000214595	349.158	1.85887	0.303258	6.12967	8.80643e-10	4.16514e-08	EML6	protein_coding
ENSG00000171724	404.917	1.71879	0.280451	6.12867	8.86171e-10	4.18372e-08	VAT1L	protein_coding
ENSG00000162772	1153.74	-1.84425	0.301091	-6.12523	9.05519e-10	4.26736e-08	ATF3	protein_coding
ENSG00000100307	2264.61	1.05428	0.172141	6.1245	9.09713e-10	4.27173e-08	CBX7	protein_coding
ENSG00000129514	738.426	1.81446	0.296417	6.12129	9.28198e-10	4.35072e-08	FOXA1	protein_coding
ENSG00000169116	1507.96	1.06483	0.174128	6.11521	9.64304e-10	4.51187e-08	PARM1	protein_coding
ENSG00000115085	453.384	-0.933731	0.152914	-6.10624	1.02006e-09	4.76421e-08	ZAP70	protein_coding
ENSG00000143797	1127.24	1.22393	0.200599	6.10137	1.05162e-09	4.90287e-08	MBOAT2	protein_coding
ENSG00000113196	67.9289	-3.32612	0.545537	-6.09696	1.08105e-09	5.03112e-08	HAND1	protein_coding
ENSG00000101489	144.091	2.71587	0.445547	6.09558	1.09039e-09	5.06559e-08	CELF4	protein_coding
ENSG00000105520	488.227	2.26441	0.371589	6.09386	1.10217e-09	5.11122e-08	PLPPR2	protein_coding
ENSG00000136021	1824.2	-0.592855	0.0973907	-6.08738	1.1477e-09	5.30355e-08	SCYL2	protein_coding
ENSG00000101004	409.402	1.91374	0.314364	6.08765	1.14582e-09	5.30355e-08	NINL	protein_coding
ENSG00000171160	113.573	2.34409	0.385494	6.08074	1.1963e-09	5.51837e-08	MORN4	protein_coding
ENSG00000132026	60.4744	2.97975	0.490073	6.08021	1.20029e-09	5.52703e-08	RTBDN	protein_coding
ENSG00000188536	267.2	-1.71596	0.282678	-6.07035	1.2763e-09	5.86674e-08	HBA2	protein_coding
ENSG00000128536	1266.27	2.63985	0.434907	6.06992	1.27974e-09	5.87219e-08	CDHR3	protein_coding
ENSG00000163013	427.754	1.70466	0.280909	6.06839	1.29199e-09	5.91803e-08	FBXO41	protein_coding
ENSG00000115718	159.648	2.91771	0.481221	6.06314	1.33491e-09	6.10393e-08	PROC	protein_coding
ENSG00000164100	164.68	3.05947	0.504714	6.06178	1.3462e-09	6.14482e-08	NDST3	protein_coding
ENSG00000184867	346.997	1.5353	0.253449	6.05761	1.38159e-09	6.29538e-08	ARMCX2	protein_coding
ENSG00000126947	325.927	1.27238	0.210553	6.04302	1.51255e-09	6.88013e-08	ARMCX1	protein_coding
ENSG00000011590	11.1449	-3.20091	0.52992	-6.04037	1.53759e-09	6.98187e-08	ZBTB32	protein_coding
ENSG00000132704	131.315	-2.6542	0.439571	-6.03815	1.55892e-09	7.06649e-08	FCRL2	protein_coding
ENSG00000152377	134.173	2.26351	0.375117	6.03414	1.5981e-09	7.23154e-08	SPOCK1	protein_coding
ENSG00000059915	475.911	2.52948	0.419534	6.02925	1.64723e-09	7.441e-08	PSD	protein_coding
ENSG00000122735	23.0361	3.11176	0.516138	6.02894	1.65035e-09	7.44223e-08	DNAI1	protein_coding
ENSG00000169184	508.9	2.3841	0.395551	6.0273	1.66722e-09	7.49146e-08	MN1	protein_coding
ENSG00000173846	229.131	-1.42545	0.236509	-6.02704	1.66986e-09	7.49146e-08	PLK3	protein_coding
ENSG00000147100	348.176	1.87893	0.311796	6.02616	1.67904e-09	7.51973e-08	SLC16A2	protein_coding
ENSG00000204963	43.1885	2.7482	0.456278	6.02309	1.71122e-09	7.65078e-08	PCDHA7	protein_coding
ENSG00000042980	644.408	-0.842041	0.140258	-6.00353	1.93073e-09	8.61747e-08	ADAM28	protein_coding
ENSG00000269502	15.69	3.09598	0.516025	5.99967	1.97718e-09	8.80973e-08	DMRTC1	protein_coding
ENSG00000179921	91.0966	2.56721	0.429551	5.97649	2.27991e-09	1.01413e-07	GPBAR1	protein_coding
ENSG00000162894	256.264	-1.56931	0.262678	-5.97425	2.31147e-09	1.02643e-07	FCMR	protein_coding
ENSG00000179915	409.99	1.56278	0.262016	5.96445	2.45458e-09	1.08813e-07	NRXN1	protein_coding
ENSG00000118322	3051.98	-0.85453	0.143366	-5.96049	2.51486e-09	1.11297e-07	ATP10B	protein_coding
ENSG00000063015	119.795	2.96063	0.496786	5.95957	2.52904e-09	1.11735e-07	SEZ6	protein_coding
ENSG00000197444	269.671	2.73551	0.459429	5.95416	2.61414e-09	1.153e-07	OGDHL	protein_coding
ENSG00000163749	60.9321	2.89978	0.487255	5.95127	2.66078e-09	1.17159e-07	CCDC158	protein_coding
ENSG00000151746	428.864	1.62035	0.272328	5.94998	2.68171e-09	1.17883e-07	BICD1	protein_coding
ENSG00000068366	1304.88	0.760377	0.127818	5.9489	2.69957e-09	1.18468e-07	ACSL4	protein_coding
ENSG00000198692	479.87	-3.26864	0.550457	-5.93805	2.88437e-09	1.26366e-07	EIF1AY	protein_coding
ENSG00000131398	186.333	2.29421	0.386421	5.93709	2.90132e-09	1.26896e-07	KCNC3	protein_coding
ENSG00000182247	172.561	1.53518	0.259125	5.9245	3.13252e-09	1.36611e-07	UBE2E2	protein_coding
ENSG00000206172	249.711	-1.6907	0.285378	-5.92443	3.13388e-09	1.36611e-07	HBA1	protein_coding
ENSG00000177875	53.2117	2.38763	0.403255	5.92091	3.20173e-09	1.39105e-07	CCDC184	protein_coding
ENSG00000227051	963.721	1.47851	0.249989	5.91428	3.33321e-09	1.44577e-07	C14orf132	protein_coding
ENSG00000092096	743.486	2.61477	0.442327	5.9114	3.39208e-09	1.46887e-07	SLC22A17	protein_coding
ENSG00000187164	2514.73	1.83962	0.311262	5.91021	3.41662e-09	1.47705e-07	SHTN1	protein_coding
ENSG00000116824	753.045	-0.777224	0.131551	-5.90815	3.45974e-09	1.49323e-07	CD2	protein_coding
ENSG00000268173	628.672	-2.95335	0.499906	-5.90781	3.4668e-09	1.49381e-07	AC007192.1	protein_coding
ENSG00000114374	501.662	-3.25429	0.550916	-5.90705	3.48293e-09	1.49829e-07	USP9Y	protein_coding
ENSG00000183878	518.091	-3.25354	0.55102	-5.90457	3.53567e-09	1.51599e-07	UTY	protein_coding
ENSG00000126903	346.865	-1.57429	0.266725	-5.90232	3.58432e-09	1.53433e-07	SLC10A3	protein_coding
ENSG00000136546	548.267	-1.10713	0.187729	-5.89751	3.69038e-09	1.57716e-07	SCN7A	protein_coding
ENSG00000083720	949.882	1.14934	0.195072	5.8919	3.81791e-09	1.629e-07	OXCT1	protein_coding
ENSG00000108840	1575.85	0.867953	0.147376	5.88939	3.87629e-09	1.65121e-07	HDAC5	protein_coding
ENSG00000005844	862.925	-1.01915	0.173137	-5.88635	3.9482e-09	1.67911e-07	ITGAL	protein_coding
ENSG00000249158	40.2457	2.8935	0.491661	5.88515	3.97687e-09	1.68628e-07	PCDHA11	protein_coding
ENSG00000138670	766.802	-0.890468	0.151309	-5.88511	3.97797e-09	1.68628e-07	RASGEF1B	protein_coding
ENSG00000140299	1621.74	-0.666439	0.11328	-5.8831	4.0265e-09	1.70409e-07	BNIP2	protein_coding
ENSG00000069275	5186.79	0.816782	0.138914	5.87975	4.10897e-09	1.73619e-07	NUCKS1	protein_coding
ENSG00000175130	1703.01	1.10651	0.188597	5.86707	4.43555e-09	1.86815e-07	MARCKSL1	protein_coding
ENSG00000163596	246.705	2.41483	0.412235	5.85789	4.68799e-09	1.96813e-07	ICA1L	protein_coding
ENSG00000106070	1482.85	1.12462	0.192141	5.85311	4.82461e-09	2.02224e-07	GRB10	protein_coding
ENSG00000175535	395.137	-3.22336	0.55083	-5.85181	4.86241e-09	2.03482e-07	PNLIP	protein_coding
ENSG00000244617	59.3684	2.44792	0.418462	5.84981	4.92137e-09	2.0562e-07	ASPRV1	protein_coding
ENSG00000131089	1291.16	1.29556	0.221534	5.84812	4.97169e-09	2.07391e-07	ARHGEF9	protein_coding
ENSG00000100580	1621.44	1.8192	0.311356	5.84283	5.13218e-09	2.13067e-07	TMED8	protein_coding
ENSG00000109667	425.913	-0.836871	0.143295	-5.84021	5.21356e-09	2.1576e-07	SLC2A9	protein_coding
ENSG00000169057	2007.5	0.860671	0.147383	5.83969	5.22977e-09	2.16089e-07	MECP2	protein_coding
ENSG00000182504	317.773	1.82566	0.312966	5.83341	5.43054e-09	2.24031e-07	CEP97	protein_coding
ENSG00000256870	54.7688	2.91616	0.500288	5.82897	5.57701e-09	2.29711e-07	SLC5A8	protein_coding
ENSG00000010327	4594.48	-0.645148	0.110876	-5.81864	5.93278e-09	2.43981e-07	STAB1	protein_coding
ENSG00000110987	282.066	1.44198	0.248267	5.8082	6.31469e-09	2.58873e-07	BCL7A	protein_coding
ENSG00000157152	182.242	2.3255	0.400582	5.80531	6.42484e-09	2.62976e-07	SYN2	protein_coding
ENSG00000004534	3032.36	-0.58734	0.101253	-5.80074	6.60236e-09	2.6982e-07	RBM6	protein_coding
ENSG00000163873	540.309	2.60343	0.449232	5.79529	6.82037e-09	2.78294e-07	GRIK3	protein_coding
ENSG00000165716	131.734	1.66278	0.287092	5.79179	6.964e-09	2.83712e-07	FAM69B	protein_coding
ENSG00000174871	83.8108	2.76977	0.478538	5.78798	7.1238e-09	2.89771e-07	CNIH2	protein_coding
ENSG00000178828	756.527	-1.3315	0.230371	-5.7798	7.47899e-09	3.03747e-07	RNF186	protein_coding
ENSG00000268089	102.574	2.62109	0.454119	5.77182	7.84207e-09	3.17999e-07	GABRQ	protein_coding
ENSG00000197959	258.314	2.55631	0.442976	5.77076	7.89164e-09	3.1902e-07	DNM3	protein_coding
ENSG00000158764	6345.45	-2.41911	0.419541	-5.76609	8.113e-09	3.27462e-07	ITLN2	protein_coding
ENSG00000109381	1040.89	0.727067	0.126133	5.7643	8.19983e-09	3.30457e-07	ELF2	protein_coding
ENSG00000198732	400.213	2.78947	0.483976	5.76364	8.23179e-09	3.31234e-07	SMOC1	protein_coding
ENSG00000139988	45.6963	2.88185	0.501372	5.74792	9.03482e-09	3.62989e-07	RDH12	protein_coding
ENSG00000120306	2416.7	0.686507	0.119732	5.7337	9.82621e-09	3.92973e-07	CYSTM1	protein_coding
ENSG00000149926	56.7756	2.85643	0.498712	5.72762	1.01851e-08	4.06705e-07	FAM57B	protein_coding
ENSG00000062282	343.523	1.77851	0.310531	5.72731	1.02034e-08	4.06711e-07	DGAT2	protein_coding
ENSG00000130054	44.1014	2.72958	0.47663	5.72684	1.02319e-08	4.06711e-07	FAM155B	protein_coding
ENSG00000186472	2242.47	2.00748	0.350528	5.72702	1.02208e-08	4.06711e-07	PCLO	protein_coding
ENSG00000185940	13.6002	2.82099	0.492799	5.72444	1.03777e-08	4.11879e-07	KRTAP5-5	protein_coding
ENSG00000143479	104.582	2.20099	0.384726	5.72092	1.05948e-08	4.19857e-07	DYRK3	protein_coding
ENSG00000204624	113.946	2.8608	0.500217	5.71912	1.07078e-08	4.23694e-07	DISP3	protein_coding
ENSG00000020129	334.618	1.35132	0.236492	5.71402	1.10338e-08	4.35937e-07	NCDN	protein_coding
ENSG00000153944	1541.75	1.09922	0.192417	5.71268	1.11209e-08	4.38713e-07	MSI2	protein_coding
ENSG00000125931	51.4904	2.82357	0.495019	5.70396	1.17055e-08	4.61081e-07	CITED1	protein_coding
ENSG00000058262	4972.2	-0.928178	0.162766	-5.70255	1.1803e-08	4.64223e-07	SEC61A1	protein_coding
ENSG00000120738	6622.12	1.78849	0.313768	5.70005	1.19771e-08	4.70362e-07	EGR1	protein_coding
ENSG00000205336	1218.23	1.06578	0.187497	5.68423	1.31403e-08	5.13711e-07	ADGRG1	protein_coding
ENSG00000136379	1681.04	-0.731345	0.128668	-5.68398	1.31595e-08	5.13711e-07	ABHD17C	protein_coding
ENSG00000119227	342.691	-1.40741	0.247864	-5.67816	1.36148e-08	5.30694e-07	PIGZ	protein_coding
ENSG00000116679	4973.46	-0.838011	0.147804	-5.66973	1.43022e-08	5.56086e-07	IVNS1ABP	protein_coding
ENSG00000215915	43.5634	2.7217	0.480047	5.66965	1.43088e-08	5.56086e-07	ATAD3C	protein_coding
ENSG00000136367	226.411	2.44927	0.432152	5.66762	1.44796e-08	5.61069e-07	ZFHX2	protein_coding
ENSG00000186318	1051.7	1.58069	0.278899	5.66761	1.44799e-08	5.61069e-07	BACE1	protein_coding
ENSG00000170703	549.453	1.83193	0.32326	5.66705	1.45274e-08	5.62078e-07	TTLL6	protein_coding
ENSG00000167553	3555.83	-0.809769	0.142954	-5.66455	1.47408e-08	5.69492e-07	TUBA1C	protein_coding
ENSG00000197128	301.156	1.43418	0.253511	5.65726	1.53804e-08	5.93326e-07	ZNF772	protein_coding
ENSG00000177432	114.902	1.72228	0.304959	5.64756	1.62736e-08	6.25937e-07	NAP1L5	protein_coding
ENSG00000042781	67.2843	2.80276	0.496409	5.64606	1.64164e-08	6.305e-07	USH2A	protein_coding
ENSG00000099284	446.729	1.40085	0.248159	5.64496	1.65223e-08	6.3271e-07	H2AFY2	protein_coding
ENSG00000183654	16.8806	2.89082	0.512428	5.64141	1.68663e-08	6.44937e-07	MARCH11	protein_coding
ENSG00000163704	112.181	2.13174	0.378146	5.63733	1.72703e-08	6.59423e-07	PRRT3	protein_coding
ENSG00000106927	23.4371	2.75613	0.489381	5.63187	1.78269e-08	6.79684e-07	AMBP	protein_coding
ENSG00000123329	603.592	-1.03704	0.184443	-5.62257	1.88142e-08	7.16281e-07	ARHGAP9	protein_coding
ENSG00000080031	5817.9	-0.679847	0.120972	-5.61987	1.91105e-08	7.26506e-07	PTPRH	protein_coding
ENSG00000084710	259.358	2.60107	0.463072	5.61698	1.9432e-08	7.37653e-07	EFR3B	protein_coding
ENSG00000117091	532.466	-0.997395	0.177991	-5.60363	2.09908e-08	7.93375e-07	CD48	protein_coding
ENSG00000115593	172.734	-2.76234	0.493066	-5.60237	2.11435e-08	7.9799e-07	SMYD1	protein_coding
ENSG00000184678	508.31	0.841764	0.150314	5.60005	2.14287e-08	8.06427e-07	HIST2H2BE	protein_coding
ENSG00000172986	160.186	1.99698	0.356593	5.60016	2.14149e-08	8.06427e-07	GXYLT2	protein_coding
ENSG00000105639	453.797	-1.07213	0.191591	-5.59595	2.1942e-08	8.24557e-07	JAK3	protein_coding
ENSG00000173542	1159.18	1.42256	0.254294	5.59415	2.21707e-08	8.31959e-07	MOB1B	protein_coding
ENSG00000196090	1044.32	2.80229	0.501321	5.58982	2.27309e-08	8.49325e-07	PTPRT	protein_coding
ENSG00000069431	381.628	1.13244	0.202577	5.59018	2.26833e-08	8.49325e-07	ABCC9	protein_coding
ENSG00000174996	620.789	1.44778	0.258995	5.59	2.27073e-08	8.49325e-07	KLC2	protein_coding
ENSG00000171033	113.004	1.94372	0.347989	5.58557	2.32933e-08	8.69096e-07	PKIA	protein_coding
ENSG00000153002	187.018	-3.07557	0.550911	-5.5827	2.36815e-08	8.8232e-07	CPB1	protein_coding
ENSG00000108511	202.438	-2.09276	0.374894	-5.58228	2.37386e-08	8.83192e-07	HOXB6	protein_coding
ENSG00000108518	9134.79	-0.492427	0.0882627	-5.5791	2.41761e-08	8.98189e-07	PFN1	protein_coding
ENSG00000073060	1615.61	1.45549	0.260937	5.57793	2.43395e-08	9.01698e-07	SCARB1	protein_coding
ENSG00000101445	756.89	-0.859911	0.154293	-5.57324	2.50039e-08	9.25001e-07	PPP1R16B	protein_coding
ENSG00000185736	158.428	2.71116	0.486541	5.57233	2.51358e-08	9.28571e-07	ADARB2	protein_coding
ENSG00000117152	140.17	2.38326	0.427815	5.57077	2.53612e-08	9.35574e-07	RGS4	protein_coding
ENSG00000176978	1099.04	1.00887	0.181116	5.57028	2.54325e-08	9.36884e-07	DPP7	protein_coding
ENSG00000125772	1913.52	-0.637313	0.114433	-5.56931	2.55743e-08	9.40783e-07	GPCPD1	protein_coding
ENSG00000139910	292.76	2.0808	0.373825	5.56625	2.6028e-08	9.56128e-07	NOVA1	protein_coding
ENSG00000163629	653.511	2.09385	0.377237	5.55049	2.84871e-08	1.04353e-06	PTPN13	protein_coding
ENSG00000284308	70.2202	2.17674	0.392213	5.5499	2.85838e-08	1.04561e-06	C2orf81	protein_coding
ENSG00000233863	501.813	2.32707	0.41933	5.54949	2.86507e-08	1.04659e-06	AC012215.1	protein_coding
ENSG00000113209	129.967	2.62896	0.474131	5.5448	2.94299e-08	1.07206e-06	PCDHB5	protein_coding
ENSG00000104814	355.36	-0.89578	0.161573	-5.54412	2.95441e-08	1.07472e-06	MAP4K1	protein_coding
ENSG00000158815	24.4802	2.78391	0.502762	5.53723	3.07289e-08	1.11627e-06	FGF17	protein_coding
ENSG00000164402	2069.35	0.876786	0.158427	5.53434	3.12411e-08	1.1333e-06	SEPT8	protein_coding
ENSG00000092964	3223.38	1.16154	0.209895	5.53391	3.13175e-08	1.1345e-06	DPYSL2	protein_coding
ENSG00000159248	177.982	2.71508	0.490768	5.53232	3.16031e-08	1.14326e-06	GJD2	protein_coding
ENSG00000156042	283.164	2.48793	0.449846	5.53062	3.191e-08	1.15277e-06	CFAP70	protein_coding
ENSG00000111879	293.564	2.51135	0.454191	5.52928	3.21545e-08	1.1584e-06	FAM184A	protein_coding
ENSG00000116299	5052.29	1.3131	0.23748	5.52932	3.2147e-08	1.1584e-06	KIAA1324	protein_coding
ENSG00000178445	77.7985	2.44114	0.441846	5.52486	3.29743e-08	1.18468e-06	GLDC	protein_coding
ENSG00000185666	51.7044	2.74582	0.497743	5.51654	3.45735e-08	1.24042e-06	SYN3	protein_coding
ENSG00000091704	179.062	-3.03977	0.551656	-5.51026	3.58305e-08	1.28376e-06	CPA1	protein_coding
ENSG00000184368	243.903	1.75201	0.318665	5.49796	3.84204e-08	1.3728e-06	MAP7D2	protein_coding
ENSG00000175970	1189.9	0.763283	0.138917	5.49451	3.91791e-08	1.39799e-06	UNC119B	protein_coding
ENSG00000007944	1023.12	0.600884	0.109491	5.48797	4.0658e-08	1.44879e-06	MYLIP	protein_coding
ENSG00000152292	121.491	-1.53272	0.279345	-5.48684	4.09189e-08	1.4561e-06	SH2D6	protein_coding
ENSG00000079337	401.179	-1.03867	0.189517	-5.48064	4.23786e-08	1.506e-06	RAPGEF3	protein_coding
ENSG00000157657	549.205	2.53094	0.462549	5.47171	4.45706e-08	1.58174e-06	ZNF618	protein_coding
ENSG00000180914	31.086	2.15292	0.394532	5.45689	4.84548e-08	1.71031e-06	OXTR	protein_coding
ENSG00000158445	593.993	2.69586	0.494403	5.45276	4.95944e-08	1.74817e-06	KCNB1	protein_coding
ENSG00000010404	6395.38	0.639024	0.117291	5.4482	5.08835e-08	1.79119e-06	IDS	protein_coding
ENSG00000165548	482.565	1.86749	0.343226	5.44099	5.29855e-08	1.86268e-06	TMEM63C	protein_coding
ENSG00000116544	62.2423	2.62708	0.482871	5.44054	5.31196e-08	1.86489e-06	DLGAP3	protein_coding
ENSG00000145362	1462.15	1.67521	0.308099	5.43724	5.41125e-08	1.8972e-06	ANK2	protein_coding
ENSG00000126353	99.153	-2.14712	0.395346	-5.431	5.60399e-08	1.95952e-06	CCR7	protein_coding
ENSG00000283782	505.862	2.41123	0.444851	5.4203	5.94992e-08	2.0777e-06	AC116366.3	protein_coding
ENSG00000187325	457.907	1.07194	0.197775	5.41999	5.9604e-08	2.07859e-06	TAF9B	protein_coding
ENSG00000168772	497.09	1.15603	0.213347	5.41851	6.00965e-08	2.09298e-06	CXXC4	protein_coding
ENSG00000154645	35.1053	-2.501	0.46167	-5.41729	6.05104e-08	2.10459e-06	CHODL	protein_coding
ENSG00000094916	3113.53	0.818825	0.151176	5.41636	6.0824e-08	2.11268e-06	CBX5	protein_coding
ENSG00000197457	616.491	2.04327	0.378241	5.40203	6.58908e-08	2.27658e-06	STMN3	protein_coding
ENSG00000067646	186.304	-2.79884	0.518715	-5.39572	6.82499e-08	2.35498e-06	ZFY	protein_coding
ENSG00000105707	71.662	2.66844	0.494574	5.39543	6.83599e-08	2.35567e-06	HPN	protein_coding
ENSG00000139182	1150.17	1.47432	0.273407	5.3924	6.95221e-08	2.39257e-06	CLSTN3	protein_coding
ENSG00000107281	1489.06	1.10204	0.204429	5.39083	7.01339e-08	2.41045e-06	NPDC1	protein_coding
ENSG00000053108	62.2779	2.61484	0.485136	5.38991	7.04946e-08	2.41967e-06	FSTL4	protein_coding
ENSG00000198286	381.868	-0.998449	0.185355	-5.38667	7.17738e-08	2.45712e-06	CARD11	protein_coding
ENSG00000132970	323.439	1.97332	0.366366	5.3862	7.19622e-08	2.46035e-06	WASF3	protein_coding
ENSG00000177181	103.032	1.747	0.324476	5.38407	7.28182e-08	2.48637e-06	RIMKLA	protein_coding
ENSG00000176956	195.522	2.71351	0.50421	5.38171	7.37808e-08	2.51595e-06	LY6H	protein_coding
ENSG00000165821	349.252	2.1207	0.394399	5.37704	7.572e-08	2.57872e-06	SALL2	protein_coding
ENSG00000142789	72.7815	-2.9558	0.549828	-5.37587	7.62124e-08	2.58875e-06	CELA3A	protein_coding
ENSG00000134954	3180.72	-0.775323	0.144322	-5.37216	7.78008e-08	2.63245e-06	ETS1	protein_coding
ENSG00000115598	18.5588	2.73399	0.509138	5.36986	7.87998e-08	2.6628e-06	IL1RL2	protein_coding
ENSG00000213886	257.025	-1.5661	0.291772	-5.36755	7.98115e-08	2.69351e-06	UBD	protein_coding
ENSG00000091583	42.5223	2.67988	0.499462	5.36554	8.07095e-08	2.71681e-06	APOH	protein_coding
ENSG00000162849	270.275	2.59254	0.483244	5.36486	8.10139e-08	2.72354e-06	KIF26B	protein_coding
ENSG00000105122	509.035	-0.891349	0.166365	-5.35779	8.42469e-08	2.82136e-06	RASAL3	protein_coding
ENSG00000021762	537.291	-0.952169	0.177807	-5.35509	8.55161e-08	2.8602e-06	OSBPL5	protein_coding
ENSG00000187244	1190.16	1.51061	0.282433	5.34854	8.86645e-08	2.96171e-06	BCAM	protein_coding
ENSG00000198604	1590.54	-0.686266	0.128337	-5.34737	8.92404e-08	2.97714e-06	BAZ1A	protein_coding
ENSG00000166432	720.952	1.36722	0.255731	5.34632	8.97626e-08	2.99075e-06	ZMAT1	protein_coding
ENSG00000131711	2564.28	1.74536	0.326886	5.33935	9.32781e-08	3.10393e-06	MAP1B	protein_coding
ENSG00000214575	120.689	2.08225	0.390162	5.33689	9.45557e-08	3.14245e-06	CPEB1	protein_coding
ENSG00000139722	1507.92	-0.733461	0.137482	-5.33496	9.55654e-08	3.17197e-06	VPS37B	protein_coding
ENSG00000162065	514.992	1.60698	0.301395	5.33181	9.72402e-08	3.21939e-06	TBC1D24	protein_coding
ENSG00000143994	30.8067	2.50848	0.471809	5.31673	1.05646e-07	3.48886e-06	ABHD1	protein_coding
ENSG00000102452	329.604	2.67559	0.50356	5.31335	1.07627e-07	3.5498e-06	NALCN	protein_coding
ENSG00000136111	1125.75	0.970033	0.182613	5.31196	1.0845e-07	3.57242e-06	TBC1D4	protein_coding
ENSG00000165105	999.379	-0.76887	0.144786	-5.31038	1.094e-07	3.59919e-06	RASEF	protein_coding
ENSG00000128594	92.0276	2.40656	0.453231	5.30978	1.09758e-07	3.60643e-06	LRRC4	protein_coding
ENSG00000164197	286.528	1.84901	0.348402	5.30713	1.11366e-07	3.65468e-06	RNF180	protein_coding
ENSG00000083457	652.78	-0.8034	0.151464	-5.30425	1.13139e-07	3.7082e-06	ITGAE	protein_coding
ENSG00000172345	362.81	-1.15893	0.218649	-5.30039	1.15554e-07	3.78262e-06	STARD5	protein_coding
ENSG00000151552	714.101	1.96309	0.37042	5.29964	1.16033e-07	3.79356e-06	QDPR	protein_coding
ENSG00000126218	606.778	1.75448	0.331512	5.29236	1.20747e-07	3.94274e-06	F10	protein_coding
ENSG00000117322	239.295	-2.30502	0.435638	-5.29112	1.21568e-07	3.96462e-06	CR2	protein_coding
ENSG00000166402	365.511	2.38376	0.450947	5.28611	1.24944e-07	4.06964e-06	TUB	protein_coding
ENSG00000169245	197.068	-1.54458	0.292226	-5.28557	1.25312e-07	4.07654e-06	CXCL10	protein_coding
ENSG00000078902	1960.51	0.948638	0.179512	5.28455	1.26017e-07	4.09439e-06	TOLLIP	protein_coding
ENSG00000144791	1259.26	-0.664534	0.125773	-5.28359	1.26676e-07	4.10558e-06	LIMD1	protein_coding
ENSG00000134780	678.521	1.42774	0.270217	5.28367	1.26623e-07	4.10558e-06	DAGLA	protein_coding
ENSG00000130540	186.806	2.1534	0.408039	5.27744	1.31001e-07	4.2405e-06	SULT4A1	protein_coding
ENSG00000269190	237.157	1.77697	0.337105	5.27126	1.35491e-07	4.37503e-06	FBXO17	protein_coding
ENSG00000009724	71.836	-2.88185	0.547103	-5.26747	1.38314e-07	4.45855e-06	MASP2	protein_coding
ENSG00000135469	209.441	1.89889	0.360561	5.26649	1.39055e-07	4.46804e-06	COQ10A	protein_coding
ENSG00000120278	712.75	-0.774611	0.147082	-5.26652	1.39036e-07	4.46804e-06	PLEKHG1	protein_coding
ENSG00000149654	33.7153	2.59534	0.493179	5.26248	1.42126e-07	4.56112e-06	CDH22	protein_coding
ENSG00000134333	13422.9	-0.84451	0.160731	-5.2542	1.48673e-07	4.76536e-06	LDHA	protein_coding
ENSG00000019186	21.0097	2.66495	0.50723	5.25394	1.48883e-07	4.76627e-06	CYP24A1	protein_coding
ENSG00000181072	116.173	-1.89172	0.36055	-5.24676	1.54793e-07	4.94337e-06	CHRM2	protein_coding
ENSG00000186479	335.597	2.34338	0.446753	5.24536	1.55978e-07	4.97246e-06	RGS7BP	protein_coding
ENSG00000118965	394.551	1.42662	0.272104	5.24292	1.58054e-07	5.02908e-06	WDR35	protein_coding
ENSG00000121210	558.235	0.765261	0.146026	5.2406	1.60059e-07	5.08669e-06	TMEM131L	protein_coding
ENSG00000003249	60.8852	1.99055	0.380137	5.2364	1.63742e-07	5.19112e-06	DBNDD1	protein_coding
ENSG00000179674	809.863	-1.37055	0.26179	-5.23531	1.64712e-07	5.21554e-06	ARL14	protein_coding
ENSG00000156413	799.7	-1.31104	0.250638	-5.2308	1.68776e-07	5.33131e-06	FUT6	protein_coding
ENSG00000139625	411.334	1.50722	0.288387	5.22638	1.72862e-07	5.45379e-06	MAP3K12	protein_coding
ENSG00000110777	642.899	-1.24866	0.238981	-5.22493	1.7422e-07	5.49003e-06	POU2AF1	protein_coding
ENSG00000139364	414.573	2.61579	0.500918	5.222	1.77005e-07	5.57108e-06	TMEM132B	protein_coding
ENSG00000154080	91.5308	2.29619	0.439997	5.21865	1.80234e-07	5.66589e-06	CHST9	protein_coding
ENSG00000137392	74.3315	-2.86034	0.548451	-5.21531	1.83509e-07	5.76191e-06	CLPS	protein_coding
ENSG00000165572	275.867	1.34253	0.257746	5.20872	1.90152e-07	5.9562e-06	KBTBD6	protein_coding
ENSG00000162595	128.09	2.41237	0.463544	5.20419	1.94841e-07	6.09578e-06	DIRAS3	protein_coding
ENSG00000171951	1483.6	2.06189	0.396345	5.20227	1.9687e-07	6.15188e-06	SCG2	protein_coding
ENSG00000196700	814.168	1.39599	0.268477	5.19966	1.99654e-07	6.23144e-06	ZNF512B	protein_coding
ENSG00000040731	53.6927	2.54649	0.489938	5.19758	2.01896e-07	6.29392e-06	CDH10	protein_coding
ENSG00000168928	58.7514	-2.83458	0.54577	-5.19372	2.06131e-07	6.41827e-06	CTRB2	protein_coding
ENSG00000115641	1216.87	-0.95894	0.184657	-5.19309	2.06829e-07	6.43234e-06	FHL2	protein_coding
ENSG00000012124	249.579	-1.51367	0.291736	-5.18849	2.12001e-07	6.58537e-06	CD22	protein_coding
ENSG00000106246	463.595	0.84782	0.163627	5.18143	2.20193e-07	6.80749e-06	PTCD1	protein_coding
ENSG00000263155	712.005	-1.12428	0.217023	-5.18046	2.21338e-07	6.82676e-06	MYZAP	protein_coding
ENSG00000168925	69.1565	-2.84101	0.548433	-5.18023	2.21614e-07	6.82724e-06	CTRB1	protein_coding
ENSG00000188257	11473.3	-2.14418	0.413935	-5.17999	2.21895e-07	6.82784e-06	PLA2G2A	protein_coding
ENSG00000133114	670.882	0.775789	0.149831	5.17775	2.24576e-07	6.9022e-06	GPALPP1	protein_coding
ENSG00000146021	369.47	1.80148	0.347991	5.17681	2.25718e-07	6.92916e-06	KLHL3	protein_coding
ENSG00000137831	2235.19	-0.763756	0.147554	-5.17612	2.26553e-07	6.94664e-06	UACA	protein_coding
ENSG00000130675	772.356	1.84214	0.356228	5.17124	2.32552e-07	7.11391e-06	MNX1	protein_coding
ENSG00000103528	236.465	2.18108	0.421839	5.17041	2.33577e-07	7.13694e-06	SYT17	protein_coding
ENSG00000144331	92.8815	2.462	0.476231	5.16975	2.34403e-07	7.1538e-06	ZNF385B	protein_coding
ENSG00000151348	2108.67	-0.630339	0.121959	-5.16844	2.36062e-07	7.19603e-06	EXT2	protein_coding
ENSG00000154277	397.461	1.61363	0.312511	5.16343	2.42462e-07	7.37395e-06	UCHL1	protein_coding
ENSG00000142615	60.6963	-2.82426	0.547131	-5.16195	2.44397e-07	7.42415e-06	CELA2A	protein_coding
ENSG00000154620	53.747	-2.81115	0.544751	-5.16042	2.46392e-07	7.4761e-06	TMSB4Y	protein_coding
ENSG00000132855	26.0315	2.62008	0.507802	5.15966	2.47404e-07	7.4981e-06	ANGPTL3	protein_coding
ENSG00000152767	1670.59	1.28685	0.249544	5.15682	2.51175e-07	7.60357e-06	FARP1	protein_coding
ENSG00000197724	1677.48	0.803896	0.155968	5.15424	2.54663e-07	7.70026e-06	PHF2	protein_coding
ENSG00000062716	6562.51	-1.02423	0.19877	-5.15284	2.56565e-07	7.74118e-06	VMP1	protein_coding
ENSG00000102879	1488.51	-0.720579	0.139842	-5.15281	2.56609e-07	7.74118e-06	CORO1A	protein_coding
ENSG00000161298	160.473	2.43293	0.472301	5.15123	2.58783e-07	7.79778e-06	ZNF382	protein_coding
ENSG00000150637	268.366	1.0355	0.201047	5.15055	2.59719e-07	7.81698e-06	CD226	protein_coding
ENSG00000105369	409.892	-1.88775	0.367098	-5.14236	2.71311e-07	8.15648e-06	CD79A	protein_coding
ENSG00000136098	652.251	-0.930104	0.180912	-5.14119	2.73001e-07	8.19787e-06	NEK3	protein_coding
ENSG00000005448	116.087	1.40879	0.274302	5.13591	2.80789e-07	8.42206e-06	WDR54	protein_coding
ENSG00000179456	1097.15	0.780714	0.152397	5.12291	3.00853e-07	9.00322e-06	ZBTB18	protein_coding
ENSG00000120889	1955.15	-0.912933	0.178352	-5.11872	3.07609e-07	9.18439e-06	TNFRSF10B	protein_coding
ENSG00000079805	5746.68	-0.471504	0.0921723	-5.11547	3.12961e-07	9.33352e-06	DNM2	protein_coding
ENSG00000250120	148.324	2.04921	0.400986	5.11044	3.2141e-07	9.55281e-06	PCDHA10	protein_coding
ENSG00000175414	371.587	1.61168	0.31543	5.10946	3.23078e-07	9.5915e-06	ARL10	protein_coding
ENSG00000249437	876.979	1.31951	0.258533	5.10383	3.3285e-07	9.87039e-06	NAIP	protein_coding
ENSG00000165949	795.768	-1.3548	0.265578	-5.10131	3.37317e-07	9.99154e-06	IFI27	protein_coding
ENSG00000163513	5189.08	-0.567681	0.111348	-5.09828	3.4275e-07	1.0141e-05	TGFBR2	protein_coding
ENSG00000185519	96.1866	2.5396	0.498451	5.09498	3.48779e-07	1.03077e-05	FAM131C	protein_coding
ENSG00000135424	1184.23	0.821505	0.161316	5.09252	3.53332e-07	1.04187e-05	ITGA7	protein_coding
ENSG00000134962	285.166	2.25896	0.443812	5.08991	3.58228e-07	1.05393e-05	KLB	protein_coding
ENSG00000011201	92.6749	1.78616	0.350957	5.0894	3.59196e-07	1.05559e-05	ANOS1	protein_coding
ENSG00000133069	127.665	2.29786	0.451527	5.08908	3.5981e-07	1.05621e-05	TMCC2	protein_coding
ENSG00000137337	920.888	0.934042	0.183707	5.0844	3.68787e-07	1.08135e-05	MDC1	protein_coding
ENSG00000068024	1131.46	0.672327	0.132255	5.08355	3.70452e-07	1.08501e-05	HDAC4	protein_coding
ENSG00000105662	741.4	1.35331	0.266512	5.07787	3.81693e-07	1.11544e-05	CRTC1	protein_coding
ENSG00000080644	130.136	-1.68933	0.332972	-5.0735	3.90572e-07	1.14011e-05	CHRNA3	protein_coding
ENSG00000205517	347.152	2.45905	0.485032	5.06987	3.98091e-07	1.16076e-05	RGL3	protein_coding
ENSG00000197046	380.859	1.38121	0.272469	5.06923	3.99436e-07	1.16339e-05	SIGLEC15	protein_coding
ENSG00000157423	89.4198	1.74942	0.345883	5.05784	4.24025e-07	1.23363e-05	HYDIN	protein_coding
ENSG00000134313	2921.9	0.87656	0.17351	5.05194	4.37351e-07	1.27099e-05	KIDINS220	protein_coding
ENSG00000104695	3417.97	-0.406966	0.0805897	-5.04985	4.4216e-07	1.28354e-05	PPP2CB	protein_coding
ENSG00000197535	1285.94	1.56913	0.310779	5.04902	4.44082e-07	1.28627e-05	MYO5A	protein_coding
ENSG00000182836	307.246	2.20037	0.436121	5.04533	4.52733e-07	1.30987e-05	PLCXD3	protein_coding
ENSG00000164175	14.088	2.61462	0.518651	5.0412	4.62616e-07	1.33699e-05	SLC45A2	protein_coding
ENSG00000072952	762.995	-0.81998	0.162677	-5.04054	4.64211e-07	1.34011e-05	MRVI1	protein_coding
ENSG00000250506	130.143	-1.8177	0.360748	-5.03871	4.68691e-07	1.35155e-05	CDK3	protein_coding
ENSG00000181444	174.291	2.42837	0.482101	5.03706	4.72731e-07	1.36171e-05	ZNF467	protein_coding
ENSG00000103723	271.486	2.52503	0.501773	5.03222	4.8483e-07	1.39349e-05	AP3B2	protein_coding
ENSG00000086619	539.911	0.912842	0.181527	5.02868	4.93865e-07	1.41634e-05	ERO1B	protein_coding
ENSG00000103489	2221.5	0.687546	0.136747	5.02788	4.95931e-07	1.42071e-05	XYLT1	protein_coding
ENSG00000137841	979.493	-0.633285	0.125961	-5.02762	4.96617e-07	1.42112e-05	PLCB2	protein_coding
ENSG00000162426	129.379	2.27239	0.452019	5.02721	4.97673e-07	1.42258e-05	SLC45A1	protein_coding
ENSG00000153208	650.843	-0.808466	0.160982	-5.0221	5.1109e-07	1.45934e-05	MERTK	protein_coding
ENSG00000171606	861.98	-0.744231	0.148257	-5.01987	5.17055e-07	1.47316e-05	ZNF274	protein_coding
ENSG00000164691	621.057	-0.878223	0.174973	-5.01918	5.1892e-07	1.47686e-05	TAGAP	protein_coding
ENSG00000183049	982.818	0.89533	0.178824	5.00677	5.53518e-07	1.5685e-05	CAMK1D	protein_coding
ENSG00000152315	77.6863	2.29798	0.459193	5.00439	5.60386e-07	1.58453e-05	KCNK13	protein_coding
ENSG00000006704	753.686	1.74526	0.349013	5.00056	5.71641e-07	1.61461e-05	GTF2IRD1	protein_coding
ENSG00000185090	208.938	2.10792	0.421587	4.99996	5.73423e-07	1.61789e-05	MANEAL	protein_coding
ENSG00000164659	369.479	1.79906	0.359865	4.99928	5.75449e-07	1.62186e-05	KIAA1324L	protein_coding
ENSG00000214300	29.1115	-2.64401	0.529169	-4.99654	5.83673e-07	1.6415e-05	SPDYE3	protein_coding
ENSG00000084444	351.715	1.18248	0.236723	4.99519	5.8777e-07	1.65125e-05	FAM234B	protein_coding
ENSG00000196092	110.802	-1.95625	0.391664	-4.99471	5.89256e-07	1.65365e-05	PAX5	protein_coding
ENSG00000189058	445.162	1.59061	0.31866	4.99154	5.98986e-07	1.67556e-05	APOD	protein_coding
ENSG00000105655	408.235	1.75746	0.352148	4.9907	6.01618e-07	1.68112e-05	ISYNA1	protein_coding
ENSG00000151882	774.505	-0.639784	0.128243	-4.98883	6.07458e-07	1.69563e-05	CCL28	protein_coding
ENSG00000080200	1298.36	-0.498853	0.100025	-4.98728	6.12343e-07	1.70563e-05	CRYBG3	protein_coding
ENSG00000184113	231.863	1.03429	0.207481	4.98497	6.19709e-07	1.72248e-05	CLDN5	protein_coding
ENSG00000130956	277.459	1.45922	0.29313	4.97808	6.42189e-07	1.78306e-05	HABP4	protein_coding
ENSG00000272674	146.288	2.28675	0.459525	4.97634	6.47974e-07	1.79684e-05	PCDHB16	protein_coding
ENSG00000074410	440.176	-1.42057	0.285486	-4.97596	6.49254e-07	1.79696e-05	CA12	protein_coding
ENSG00000197768	44.5848	-2.71525	0.545718	-4.97555	6.50624e-07	1.79885e-05	STPG3	protein_coding
ENSG00000116254	154.119	2.47288	0.49734	4.97222	6.61914e-07	1.82813e-05	CHD5	protein_coding
ENSG00000171130	450.44	2.07521	0.417767	4.96738	6.78642e-07	1.86841e-05	ATP6V0E2	protein_coding
ENSG00000169169	169.534	2.39135	0.481564	4.9658	6.8418e-07	1.88167e-05	CPT1C	protein_coding
ENSG00000090861	2005.71	0.804504	0.162046	4.96466	6.88218e-07	1.89079e-05	AARS	protein_coding
ENSG00000061938	1181.65	1.34739	0.271537	4.96209	6.97372e-07	1.91393e-05	TNK2	protein_coding
ENSG00000176697	81.694	2.49709	0.50332	4.96124	7.00438e-07	1.92033e-05	BDNF	protein_coding
ENSG00000144815	460.745	1.54597	0.311725	4.95939	7.07145e-07	1.93669e-05	NXPE3	protein_coding
ENSG00000100503	2226.35	1.18855	0.239672	4.95906	7.0835e-07	1.93796e-05	NIN	protein_coding
ENSG00000155629	717.346	-0.66941	0.134999	-4.95864	7.09874e-07	1.9401e-05	PIK3AP1	protein_coding
ENSG00000099622	3986.48	0.859214	0.173448	4.95373	7.28044e-07	1.98561e-05	CIRBP	protein_coding
ENSG00000118418	897.334	0.909637	0.183807	4.94888	7.46434e-07	2.02942e-05	HMGN3	protein_coding
ENSG00000136928	144.176	2.34019	0.473336	4.94404	7.65214e-07	2.07832e-05	GABBR2	protein_coding
ENSG00000156802	872.655	1.3134	0.265683	4.94348	7.6742e-07	2.08214e-05	ATAD2	protein_coding
ENSG00000170345	10543.6	-1.73082	0.350363	-4.94007	7.80943e-07	2.11664e-05	FOS	protein_coding
ENSG00000143196	975.671	-1.36731	0.277048	-4.9353	8.00279e-07	2.1668e-05	DPT	protein_coding
ENSG00000085831	480.973	1.25232	0.253977	4.93085	8.18734e-07	2.21448e-05	TTC39A	protein_coding
ENSG00000036672	1572.05	0.899687	0.182474	4.9305	8.20212e-07	2.21618e-05	USP2	protein_coding
ENSG00000213023	25.8468	2.50237	0.507629	4.92953	8.24289e-07	2.2249e-05	SYT3	protein_coding
ENSG00000021852	19.4317	2.49339	0.506002	4.92763	8.3234e-07	2.242e-05	C8B	protein_coding
ENSG00000153822	167.983	-1.43463	0.291283	-4.92522	8.42651e-07	2.26744e-05	KCNJ16	protein_coding
ENSG00000101298	277.647	1.79572	0.366184	4.90386	9.39705e-07	2.52082e-05	SNPH	protein_coding
ENSG00000130164	1862.18	-1.20835	0.246453	-4.90295	9.44062e-07	2.52991e-05	LDLR	protein_coding
ENSG00000013725	388.76	-1.03088	0.210444	-4.89859	9.65264e-07	2.58144e-05	CD6	protein_coding
ENSG00000111404	140.745	-1.63495	0.333807	-4.89788	9.68761e-07	2.58815e-05	RERGL	protein_coding
ENSG00000077235	2009.83	0.576128	0.117635	4.89757	9.70273e-07	2.58954e-05	GTF3C1	protein_coding
ENSG00000131979	1117.23	1.81285	0.370199	4.89695	9.73372e-07	2.59516e-05	GCH1	protein_coding
ENSG00000269028	544.197	-2.46446	0.503516	-4.89451	9.85485e-07	2.62211e-05	MTRNR2L12	protein_coding
ENSG00000153064	152.853	-2.19178	0.447873	-4.89374	9.89377e-07	2.62979e-05	BANK1	protein_coding
ENSG00000183873	76.2166	2.44541	0.50017	4.88917	1.01264e-06	2.68345e-05	SCN5A	protein_coding
ENSG00000112561	767.186	1.30375	0.266679	4.88885	1.01426e-06	2.68501e-05	TFEB	protein_coding
ENSG00000251664	40.8395	2.47184	0.505753	4.88744	1.02158e-06	2.70166e-05	PCDHA12	protein_coding
ENSG00000116497	489.282	0.935725	0.191552	4.88497	1.03445e-06	2.73294e-05	S100PBP	protein_coding
ENSG00000189431	58.9565	2.13868	0.438374	4.87866	1.06808e-06	2.81042e-05	RASSF10	protein_coding
ENSG00000177383	477.236	1.0419	0.213645	4.87676	1.07841e-06	2.83476e-05	MAGEF1	protein_coding
ENSG00000164920	766.684	-0.913659	0.187487	-4.87317	1.0982e-06	2.88387e-05	OSR2	protein_coding
ENSG00000139193	288.268	-1.13985	0.234487	-4.86103	1.16778e-06	3.06353e-05	CD27	protein_coding
ENSG00000076604	1260.53	-0.610649	0.125628	-4.86076	1.16939e-06	3.06467e-05	TRAF4	protein_coding
ENSG00000187535	470.877	0.983488	0.202365	4.85996	1.17407e-06	3.07385e-05	IFT140	protein_coding
ENSG00000161405	1037.76	-0.788492	0.162302	-4.85817	1.18473e-06	3.09866e-05	IKZF3	protein_coding
ENSG00000146648	2009.16	-0.596169	0.12275	-4.85677	1.19315e-06	3.11757e-05	EGFR	protein_coding
ENSG00000085662	683.23	1.0704	0.220409	4.85642	1.19526e-06	3.11995e-05	AKR1B1	protein_coding
ENSG00000222038	12.8808	2.45901	0.506536	4.85455	1.20659e-06	3.1464e-05	POTEJ	protein_coding
ENSG00000140280	329.094	0.947264	0.195188	4.85308	1.21556e-06	3.16662e-05	LYSMD2	protein_coding
ENSG00000012223	59.5815	-2.13283	0.439952	-4.84786	1.24803e-06	3.24797e-05	LTF	protein_coding
ENSG00000278311	2438.93	-0.467703	0.0965167	-4.84582	1.26088e-06	3.27817e-05	GGNBP2	protein_coding
ENSG00000154447	1731.55	-0.793551	0.163818	-4.84412	1.27176e-06	3.29989e-05	SH3RF1	protein_coding
ENSG00000143443	81.448	1.91815	0.396144	4.84206	1.28498e-06	3.33088e-05	C1orf56	protein_coding
ENSG00000170464	302.067	1.47802	0.305397	4.83967	1.30056e-06	3.36461e-05	DNAJC18	protein_coding
ENSG00000069493	348.026	-1.09001	0.225373	-4.83648	1.32158e-06	3.4156e-05	CLEC2D	protein_coding
ENSG00000074317	29.5321	2.45021	0.506664	4.83597	1.32498e-06	3.421e-05	SNCB	protein_coding
ENSG00000110811	306.445	1.3828	0.286004	4.83489	1.33217e-06	3.43619e-05	P3H3	protein_coding
ENSG00000162892	34.4801	-2.62688	0.543416	-4.83401	1.3381e-06	3.44807e-05	IL24	protein_coding
ENSG00000105409	248.835	2.17541	0.450054	4.83367	1.34041e-06	3.45062e-05	ATP1A3	protein_coding
ENSG00000148204	104.035	2.35736	0.487753	4.83311	1.34416e-06	3.45689e-05	CRB2	protein_coding
ENSG00000214530	1123.99	0.737781	0.152762	4.8296	1.36809e-06	3.51496e-05	STARD10	protein_coding
ENSG00000197977	78.9076	2.31576	0.479513	4.8294	1.36945e-06	3.51502e-05	ELOVL2	protein_coding
ENSG00000173210	379.862	1.6872	0.349743	4.82412	1.40625e-06	3.59888e-05	ABLIM3	protein_coding
ENSG00000106351	1000.94	0.757003	0.156959	4.82293	1.41466e-06	3.61544e-05	AGFG2	protein_coding
ENSG00000101384	1766.7	-0.857072	0.177712	-4.82281	1.41549e-06	3.61544e-05	JAG1	protein_coding
ENSG00000215298	1413.12	-0.764787	0.15864	-4.8209	1.42911e-06	3.64667e-05	FP15737	protein_coding
ENSG00000107290	3855.4	-0.508146	0.105444	-4.81911	1.44202e-06	3.67602e-05	SETX	protein_coding
ENSG00000143545	844.058	1.02415	0.212534	4.81877	1.44444e-06	3.67862e-05	RAB13	protein_coding
ENSG00000132879	304.033	1.62952	0.338271	4.81721	1.45581e-06	3.70036e-05	FBXO44	protein_coding
ENSG00000184752	696.644	0.833388	0.173086	4.81487	1.47294e-06	3.74026e-05	NDUFA12	protein_coding
ENSG00000073464	160.388	1.90181	0.395173	4.81261	1.48973e-06	3.77557e-05	CLCN4	protein_coding
ENSG00000057593	93.8408	1.94723	0.404668	4.81192	1.49486e-06	3.77967e-05	F7	protein_coding
ENSG00000133661	16.2977	2.46141	0.511536	4.81181	1.49568e-06	3.77967e-05	SFTPD	protein_coding
ENSG00000139044	362.188	1.88984	0.392732	4.81202	1.49415e-06	3.77967e-05	B4GALNT3	protein_coding
ENSG00000198934	115.927	1.85187	0.384882	4.81153	1.49781e-06	3.78139e-05	MAGEE1	protein_coding
ENSG00000128340	921.243	-0.760891	0.158216	-4.80918	1.51553e-06	3.81509e-05	RAC2	protein_coding
ENSG00000261115	154.039	2.198	0.457294	4.80653	1.53573e-06	3.86222e-05	TMEM178B	protein_coding
ENSG00000128564	33.5919	2.42614	0.504915	4.80505	1.54716e-06	3.88349e-05	VGF	protein_coding
ENSG00000110583	1076.12	0.867295	0.180584	4.80273	1.56519e-06	3.9203e-05	NAA40	protein_coding
ENSG00000144647	227.655	1.25784	0.261926	4.80225	1.56891e-06	3.92302e-05	POMGNT2	protein_coding
ENSG00000168685	4381.97	-0.797213	0.166025	-4.80177	1.57265e-06	3.92863e-05	IL7R	protein_coding
ENSG00000145113	349.647	-1.7366	0.361755	-4.80049	1.58275e-06	3.95009e-05	MUC4	protein_coding
ENSG00000005981	83.4808	2.37993	0.496313	4.79522	1.62497e-06	4.04772e-05	ASB4	protein_coding
ENSG00000184349	169.657	1.93043	0.402829	4.79218	1.64975e-06	4.10553e-05	EFNA5	protein_coding
ENSG00000079263	207.172	-1.26443	0.26387	-4.79188	1.65223e-06	4.10781e-05	SP140	protein_coding
ENSG00000160654	291.546	-1.02947	0.215066	-4.78675	1.69505e-06	4.20227e-05	CD3G	protein_coding
ENSG00000131482	1739.6	1.7565	0.367115	4.78459	1.71333e-06	4.24357e-05	G6PC	protein_coding
ENSG00000107249	433.863	1.76186	0.368365	4.78293	1.72757e-06	4.27076e-05	GLIS3	protein_coding
ENSG00000138769	30.2688	2.38489	0.498833	4.78094	1.74474e-06	4.30102e-05	CDKL2	protein_coding
ENSG00000173567	60.0121	2.14332	0.448373	4.78022	1.75105e-06	4.30843e-05	ADGRF3	protein_coding
ENSG00000144596	153.019	1.97991	0.414173	4.7804	1.74948e-06	4.30843e-05	GRIP2	protein_coding
ENSG00000099889	517.631	1.70903	0.357649	4.77851	1.76595e-06	4.34102e-05	ARVCF	protein_coding
ENSG00000067445	166.078	1.87818	0.393267	4.77583	1.78967e-06	4.39521e-05	TRO	protein_coding
ENSG00000184083	236.909	1.67193	0.35049	4.77026	1.83984e-06	4.50572e-05	FAM120C	protein_coding
ENSG00000106799	1240.21	1.11822	0.234872	4.761	1.92634e-06	4.69994e-05	TGFBR1	protein_coding
ENSG00000155760	921.522	-0.731779	0.153773	-4.75883	1.94716e-06	4.74632e-05	FZD7	protein_coding
ENSG00000163219	447.554	-0.96415	0.202636	-4.75805	1.95477e-06	4.76042e-05	ARHGAP25	protein_coding
ENSG00000146197	105.743	2.32676	0.489476	4.75357	1.99858e-06	4.85806e-05	SCUBE3	protein_coding
ENSG00000162631	106.586	2.31752	0.487744	4.75152	2.01896e-06	4.89851e-05	NTNG1	protein_coding
ENSG00000271601	768.626	0.790062	0.166271	4.75166	2.01757e-06	4.89851e-05	LIX1L	protein_coding
ENSG00000006071	300.571	2.2473	0.47399	4.74124	2.12413e-06	5.14891e-05	ABCC8	protein_coding
ENSG00000160469	189.355	2.02611	0.427375	4.74082	2.12851e-06	5.15475e-05	BRSK1	protein_coding
ENSG00000125434	174.583	1.62536	0.342923	4.73971	2.14024e-06	5.17357e-05	SLC25A35	protein_coding
ENSG00000113263	477.106	-0.959788	0.202675	-4.7356	2.18403e-06	5.26968e-05	ITK	protein_coding
ENSG00000138801	833.529	0.973815	0.2057	4.73415	2.19971e-06	5.30261e-05	PAPSS1	protein_coding
ENSG00000174516	286.724	1.92972	0.407876	4.73115	2.23253e-06	5.37183e-05	PELI3	protein_coding
ENSG00000230510	31.1727	2.20366	0.466343	4.72542	2.29644e-06	5.51041e-05	PPP5D1	protein_coding
ENSG00000165533	381.603	1.89313	0.400602	4.7257	2.29325e-06	5.51041e-05	TTC8	protein_coding
ENSG00000129244	360.468	2.22986	0.471939	4.72489	2.30238e-06	5.51454e-05	ATP1B2	protein_coding
ENSG00000138193	970.062	-0.951864	0.201456	-4.72491	2.30214e-06	5.51454e-05	PLCE1	protein_coding
ENSG00000064393	7661.93	1.77821	0.376875	4.71829	2.37835e-06	5.69128e-05	HIPK2	protein_coding
ENSG00000105131	21.9939	2.4115	0.511128	4.71799	2.38189e-06	5.69455e-05	EPHX3	protein_coding
ENSG00000147416	5025.39	1.03905	0.220489	4.71247	2.44733e-06	5.84565e-05	ATP6V1B2	protein_coding
ENSG00000171161	589.81	-1.94744	0.413422	-4.71054	2.4706e-06	5.89585e-05	ZNF672	protein_coding
ENSG00000107282	327.08	1.43778	0.305427	4.70744	2.50845e-06	5.98071e-05	APBA1	protein_coding
ENSG00000275004	67.7891	1.83524	0.390028	4.70541	2.5336e-06	6.03518e-05	ZNF280B	protein_coding
ENSG00000107771	2309.35	-0.426155	0.0905777	-4.70485	2.54047e-06	6.04603e-05	CCSER2	protein_coding
ENSG00000157557	10730.6	-0.711298	0.151236	-4.70323	2.56075e-06	6.08877e-05	ETS2	protein_coding
ENSG00000166963	730.587	1.59238	0.338588	4.703	2.56367e-06	6.0899e-05	MAP1A	protein_coding
ENSG00000136167	3890.74	-0.572268	0.121686	-4.70282	2.56589e-06	6.0899e-05	LCP1	protein_coding
ENSG00000185689	17.7125	-2.525	0.537429	-4.6983	2.62338e-06	6.20385e-05	C6orf201	protein_coding
ENSG00000132274	1782.6	-0.96753	0.205996	-4.69684	2.6422e-06	6.2427e-05	TRIM22	protein_coding
ENSG00000147180	392.617	1.39123	0.296326	4.69493	2.66692e-06	6.29543e-05	ZNF711	protein_coding
ENSG00000115183	1571.95	-0.77797	0.165721	-4.69444	2.67332e-06	6.30485e-05	TANC1	protein_coding
ENSG00000090339	648.66	-0.715709	0.152475	-4.69395	2.67977e-06	6.31246e-05	ICAM1	protein_coding
ENSG00000170293	181.684	1.57167	0.334864	4.69344	2.68644e-06	6.3187e-05	CMTM8	protein_coding
ENSG00000133110	535.792	-1.42734	0.304135	-4.69313	2.6906e-06	6.32279e-05	POSTN	protein_coding
ENSG00000143624	2585.79	0.686194	0.146341	4.68899	2.74556e-06	6.44036e-05	INTS3	protein_coding
ENSG00000081853	91.8694	2.12	0.452168	4.68853	2.75179e-06	6.44765e-05	PCDHGA2	protein_coding
ENSG00000166509	162.623	2.23071	0.47593	4.68704	2.77178e-06	6.48444e-05	CLEC3A	protein_coding
ENSG00000254221	61.1459	2.21311	0.472529	4.68355	2.81951e-06	6.58514e-05	PCDHGB1	protein_coding
ENSG00000128881	856.122	0.976732	0.208547	4.68352	2.81986e-06	6.58514e-05	TTBK2	protein_coding
ENSG00000124140	30.7779	2.36066	0.504241	4.68161	2.84632e-06	6.64099e-05	SLC12A5	protein_coding
ENSG00000085721	1068.55	0.53068	0.113435	4.67827	2.8931e-06	6.74413e-05	RRN3	protein_coding
ENSG00000273167	54.9519	2.35455	0.503761	4.67394	2.95469e-06	6.88156e-05	AL359736.1	protein_coding
ENSG00000179292	52.9641	2.35731	0.504717	4.67057	3.00369e-06	6.98946e-05	TMEM151A	protein_coding
ENSG00000175463	327.644	-1.15357	0.247043	-4.6695	3.01933e-06	7.01338e-05	TBC1D10C	protein_coding
ENSG00000196187	1940.28	-0.892492	0.191205	-4.66772	3.04553e-06	7.06796e-05	TMEM63A	protein_coding
ENSG00000131730	67.079	-1.66157	0.356177	-4.665	3.08616e-06	7.15591e-05	CKMT2	protein_coding
ENSG00000135930	1274.99	-0.907595	0.19457	-4.66461	3.09197e-06	7.16302e-05	EIF4E2	protein_coding
ENSG00000255823	191.757	-2.4138	0.517775	-4.66187	3.13353e-06	7.24646e-05	MTRNR2L8	protein_coding
ENSG00000198523	986.051	-1.21757	0.261296	-4.65974	3.16611e-06	7.30888e-05	PLN	protein_coding
ENSG00000154783	1366.66	0.995266	0.21366	4.65817	3.19026e-06	7.35814e-05	FGD5	protein_coding
ENSG00000165985	25.0508	-2.48138	0.53283	-4.65698	3.20889e-06	7.38808e-05	C1QL3	protein_coding
ENSG00000185046	115.404	2.13823	0.459418	4.6542	3.25237e-06	7.47503e-05	ANKS1B	protein_coding
ENSG00000164107	280.369	-0.951209	0.204606	-4.64899	3.33567e-06	7.64233e-05	HAND2	protein_coding
ENSG00000197385	32.9373	2.10483	0.452888	4.64756	3.3588e-06	7.68587e-05	ZNF860	protein_coding
ENSG00000163125	2268.8	0.551737	0.11872	4.64737	3.36186e-06	7.68615e-05	RPRD2	protein_coding
ENSG00000167751	17.5222	-2.4536	0.528369	-4.64372	3.42192e-06	7.80298e-05	KLK2	protein_coding
ENSG00000119547	589.177	1.60879	0.346514	4.64279	3.43742e-06	7.83014e-05	ONECUT2	protein_coding
ENSG00000197951	142.674	2.09729	0.451746	4.64263	3.43996e-06	7.83014e-05	ZNF71	protein_coding
ENSG00000253767	59.3538	2.13007	0.459256	4.63809	3.51645e-06	7.96301e-05	PCDHGA8	protein_coding
ENSG00000136840	250.653	1.13829	0.245423	4.63809	3.51638e-06	7.96301e-05	ST6GALNAC4	protein_coding
ENSG00000165943	959.305	0.787546	0.169794	4.63826	3.51359e-06	7.96301e-05	MOAP1	protein_coding
ENSG00000204950	33.2991	2.03231	0.438291	4.63688	3.537e-06	8.00261e-05	LRRC10B	protein_coding
ENSG00000126822	1780.61	1.33824	0.288702	4.63537	3.56308e-06	8.0477e-05	PLEKHG3	protein_coding
ENSG00000177455	78.0582	-2.0435	0.440873	-4.63514	3.56704e-06	8.04968e-05	CD19	protein_coding
ENSG00000104964	4091.37	0.700751	0.151202	4.63455	3.57717e-06	8.0656e-05	AES	protein_coding
ENSG00000174599	43.8963	2.05845	0.444561	4.6303	3.65131e-06	8.21153e-05	TRAM1L1	protein_coding
ENSG00000204186	489.206	1.60817	0.347342	4.62992	3.65811e-06	8.21976e-05	ZDBF2	protein_coding
ENSG00000160856	78.4368	-2.17921	0.470884	-4.62791	3.69375e-06	8.29271e-05	FCRL3	protein_coding
ENSG00000109132	53.1688	-1.76409	0.381677	-4.62195	3.8015e-06	8.50542e-05	PHOX2B	protein_coding
ENSG00000168056	1931.11	0.937359	0.202799	4.62211	3.79858e-06	8.50542e-05	LTBP3	protein_coding
ENSG00000143297	322.633	-1.9728	0.427076	-4.61933	3.84979e-06	8.60608e-05	FCRL5	protein_coding
ENSG00000184792	340.604	1.47355	0.319301	4.61493	3.9323e-06	8.77553e-05	OSBP2	protein_coding
ENSG00000164542	121.378	1.9952	0.432783	4.61016	4.02358e-06	8.96396e-05	KIAA0895	protein_coding
ENSG00000175906	93.5475	1.41035	0.305956	4.60966	4.03336e-06	8.9781e-05	ARL4D	protein_coding
ENSG00000168301	185.232	1.09057	0.236659	4.60817	4.06227e-06	9.03476e-05	KCTD6	protein_coding
ENSG00000188229	4970.53	-0.593629	0.128846	-4.60728	4.07976e-06	9.06595e-05	TUBB4B	protein_coding
ENSG00000077044	2288.48	-0.836132	0.181497	-4.60686	4.08797e-06	9.07646e-05	DGKD	protein_coding
ENSG00000141576	849.945	-0.61303	0.133092	-4.60607	4.10351e-06	9.10325e-05	RNF157	protein_coding
ENSG00000256618	64.2258	-2.50039	0.543349	-4.60181	4.1884e-06	9.27583e-05	MTRNR2L1	protein_coding
ENSG00000131831	479.479	1.15115	0.250283	4.59941	4.23689e-06	9.37528e-05	RAI2	protein_coding
ENSG00000023892	500.091	-0.658366	0.143161	-4.59879	4.24957e-06	9.38798e-05	DEF6	protein_coding
ENSG00000091831	145.829	2.22839	0.484579	4.5986	4.2534e-06	9.38798e-05	ESR1	protein_coding
ENSG00000127314	2950.26	-0.82256	0.179222	-4.58963	4.44042e-06	9.77604e-05	RAP1B	protein_coding
ENSG00000104689	271.163	-1.08197	0.235785	-4.5888	4.45809e-06	9.80667e-05	TNFRSF10A	protein_coding
ENSG00000139645	1782.55	-0.865318	0.188649	-4.58691	4.49854e-06	9.88733e-05	ANKRD52	protein_coding
ENSG00000188803	147.886	2.22112	0.4844	4.5853	4.53327e-06	9.94694e-05	SHISA6	protein_coding
ENSG00000262621	15.5396	2.3891	0.521326	4.58274	4.58933e-06	0.000100615	AC025283.2	protein_coding
ENSG00000198851	719.827	-0.724807	0.158207	-4.58138	4.61914e-06	0.000101184	CD3E	protein_coding
ENSG00000259417	97.0091	2.04743	0.447234	4.57798	4.69493e-06	0.000102758	CTXND1	protein_coding
ENSG00000071553	2192.25	0.535754	0.117088	4.57565	4.74739e-06	0.000103819	ATP6AP1	protein_coding
ENSG00000075539	3678.17	-0.623543	0.136435	-4.57026	4.87125e-06	0.000106261	FRYL	protein_coding
ENSG00000115386	36702.1	-1.09268	0.239077	-4.57039	4.86808e-06	0.000106261	REG1A	protein_coding
ENSG00000008323	2331.53	-0.659534	0.144346	-4.56911	4.89788e-06	0.000106753	PLEKHG6	protein_coding
ENSG00000126583	226.328	2.26174	0.495333	4.56609	4.96903e-06	0.000108124	PRKCG	protein_coding
ENSG00000188158	396.65	1.15859	0.254058	4.56033	5.10723e-06	0.000111039	NHS	protein_coding
ENSG00000170689	269.398	-1.49248	0.32749	-4.55735	5.18043e-06	0.000112537	HOXB9	protein_coding
ENSG00000156298	1372.78	0.844028	0.185237	4.55647	5.20204e-06	0.000112912	TSPAN7	protein_coding
ENSG00000123700	268.118	1.42852	0.313866	4.55136	5.33008e-06	0.000115166	KCNJ2	protein_coding
ENSG00000133019	206.041	-1.23569	0.271505	-4.55127	5.33229e-06	0.000115166	CHRM3	protein_coding
ENSG00000163214	483.622	0.96864	0.212822	4.55141	5.32881e-06	0.000115166	DHX57	protein_coding
ENSG00000085511	1416.73	0.728439	0.160047	4.55141	5.32876e-06	0.000115166	MAP3K4	protein_coding
ENSG00000118898	3079.05	1.3626	0.299409	4.55098	5.33978e-06	0.000115233	PPL	protein_coding
ENSG00000137801	4867.62	-0.710653	0.156164	-4.55067	5.34742e-06	0.000115302	THBS1	protein_coding
ENSG00000168481	193.799	2.29256	0.503844	4.55014	5.36102e-06	0.000115405	LGI3	protein_coding
ENSG00000125740	1362.02	-1.66452	0.365848	-4.54976	5.37076e-06	0.00011552	FOSB	protein_coding
ENSG00000182253	3438.74	-0.709901	0.156078	-4.54837	5.4063e-06	0.000116093	SYNM	protein_coding
ENSG00000198890	425.236	0.747737	0.164598	4.5428	5.55125e-06	0.000118913	PRMT6	protein_coding
ENSG00000154237	1256.01	-0.65785	0.144844	-4.54179	5.57797e-06	0.000119388	LRRK1	protein_coding
ENSG00000118985	1951.46	1.14186	0.251457	4.54096	5.59993e-06	0.000119665	ELL2	protein_coding
ENSG00000139209	98.9508	2.10628	0.46384	4.54095	5.60008e-06	0.000119665	SLC38A4	protein_coding
ENSG00000110057	1062.2	-0.774773	0.170659	-4.53989	5.62826e-06	0.000120169	UNC93B1	protein_coding
ENSG00000188171	298.037	1.97256	0.434675	4.53803	5.67829e-06	0.00012104	ZNF626	protein_coding
ENSG00000264343	610.242	-0.85878	0.189292	-4.53681	5.71117e-06	0.000121542	NOTCH2NL	protein_coding
ENSG00000151490	97.2872	-1.61628	0.356307	-4.53621	5.72745e-06	0.00012179	PTPRO	protein_coding
ENSG00000123836	3034.97	-0.530493	0.116985	-4.53471	5.7684e-06	0.000122561	PFKFB2	protein_coding
ENSG00000119411	436.678	0.818786	0.180622	4.53315	5.81102e-06	0.000123366	BSPRY	protein_coding
ENSG00000112530	28.7798	2.19882	0.485162	4.53213	5.83916e-06	0.000123863	PACRG	protein_coding
ENSG00000132329	438.735	1.23143	0.271896	4.52904	5.92518e-06	0.000125383	RAMP1	protein_coding
ENSG00000023516	2909.45	0.702345	0.155271	4.52336	6.08646e-06	0.000128587	AKAP11	protein_coding
ENSG00000139220	108.286	2.14168	0.474068	4.51767	6.25241e-06	0.00013188	PPFIA2	protein_coding
ENSG00000137731	55.0506	2.28508	0.506572	4.51087	6.45611e-06	0.000135958	FXYD2	protein_coding
ENSG00000137558	350.82	1.83433	0.406763	4.50956	6.49608e-06	0.00013658	PI15	protein_coding
ENSG00000204179	13.092	2.28	0.505578	4.50969	6.49239e-06	0.00013658	PTPN20A	protein_coding
ENSG00000183570	122.541	1.3686	0.30379	4.50509	6.63461e-06	0.00013938	PCBP3	protein_coding
ENSG00000061337	153.875	1.98604	0.441045	4.50303	6.69917e-06	0.000140623	LZTS1	protein_coding
ENSG00000212747	112.78	1.4939	0.331806	4.50231	6.72174e-06	0.000140984	RTL8B	protein_coding
ENSG00000174718	3521.15	-1.45785	0.323864	-4.50143	6.74966e-06	0.000141343	KIAA1551	protein_coding
ENSG00000185483	251.823	1.23866	0.275386	4.49791	6.86234e-06	0.000143588	ROR1	protein_coding
ENSG00000120129	4702.18	-1.0537	0.234351	-4.49623	6.9168e-06	0.000144496	DUSP1	protein_coding
ENSG00000067369	1446.19	1.34112	0.29829	4.49603	6.92338e-06	0.000144518	TP53BP1	protein_coding
ENSG00000130511	833.787	1.40217	0.311946	4.49491	6.96009e-06	0.000145168	SSBP4	protein_coding
ENSG00000075340	52.7436	-1.57762	0.351224	-4.49176	7.06353e-06	0.000147209	ADD2	protein_coding
ENSG00000146205	1045.54	-1.06463	0.237028	-4.49157	7.07e-06	0.000147226	ANO7	protein_coding
ENSG00000154146	139.025	1.91499	0.426427	4.49078	7.09642e-06	0.000147659	NRGN	protein_coding
ENSG00000212673	16.0688	-2.37139	0.528296	-4.48876	7.16392e-06	0.000148945	AL136115.1	protein_coding
ENSG00000111269	2185.38	0.472765	0.105339	4.48805	7.18783e-06	0.000149323	CREBL2	protein_coding
ENSG00000211452	15.712	2.27338	0.506852	4.4853	7.28123e-06	0.000151143	DIO1	protein_coding
ENSG00000142515	51.4937	-2.22815	0.496859	-4.48447	7.30957e-06	0.000151491	KLK3	protein_coding
ENSG00000129990	82.3789	2.11377	0.47145	4.48355	7.34118e-06	0.000152026	SYT5	protein_coding
ENSG00000006047	567.431	-1.01482	0.226379	-4.48283	7.36599e-06	0.000152419	YBX2	protein_coding
ENSG00000138623	169.126	-1.06888	0.238481	-4.48202	7.39412e-06	0.00015288	SEMA7A	protein_coding
ENSG00000093072	2176.97	1.06715	0.238225	4.4796	7.47827e-06	0.000154133	ADA2	protein_coding
ENSG00000043462	1195.46	-0.670891	0.149762	-4.47973	7.47386e-06	0.000154133	LCP2	protein_coding
ENSG00000282988	38.9643	2.06245	0.460507	4.47867	7.51111e-06	0.000154688	HIST1H3D	protein_coding
ENSG00000124882	158.667	-1.45116	0.324156	-4.47674	7.57929e-06	0.000155969	EREG	protein_coding
ENSG00000156968	652.129	1.47379	0.329237	4.47639	7.59168e-06	0.000156101	MPV17L	protein_coding
ENSG00000141098	729.042	0.793645	0.177407	4.47359	7.69171e-06	0.00015791	GFOD2	protein_coding
ENSG00000172005	56.523	-1.70396	0.380938	-4.47305	7.71109e-06	0.000158013	MAL	protein_coding
ENSG00000187021	15.817	-2.37702	0.531386	-4.47325	7.70408e-06	0.000158013	PNLIPRP1	protein_coding
ENSG00000180448	991.874	-0.822089	0.183791	-4.47295	7.71485e-06	0.000158013	ARHGAP45	protein_coding
ENSG00000153292	99.7125	2.12821	0.475989	4.47113	7.78088e-06	0.00015924	ADGRF1	protein_coding
ENSG00000136944	59.6916	2.2454	0.502556	4.46797	7.89662e-06	0.000161105	LMX1B	protein_coding
ENSG00000184588	424.402	-1.02055	0.228411	-4.46803	7.8942e-06	0.000161105	PDE4B	protein_coding
ENSG00000110675	49.9249	2.25375	0.504715	4.46539	7.99241e-06	0.000162913	ELMOD1	protein_coding
ENSG00000178104	5495.62	0.864765	0.19367	4.46515	8.00118e-06	0.000162913	PDE4DIP	protein_coding
ENSG00000100167	105.898	2.16499	0.484872	4.46508	8.00393e-06	0.000162913	SEPT3	protein_coding
ENSG00000157193	106.216	1.96065	0.439321	4.46292	8.08499e-06	0.000164435	LRP8	protein_coding
ENSG00000070882	926.596	-0.884427	0.198198	-4.46234	8.1068e-06	0.000164651	OSBPL3	protein_coding
ENSG00000148225	108.55	1.59225	0.356898	4.46137	8.1438e-06	0.000165245	WDR31	protein_coding
ENSG00000137936	1167.95	1.34475	0.301691	4.45738	8.29678e-06	0.000168219	BCAR3	protein_coding
ENSG00000262209	61.4318	2.01867	0.453176	4.45449	8.4092e-06	0.000170234	PCDHGB3	protein_coding
ENSG00000134852	1933.39	0.462488	0.103837	4.454	8.42856e-06	0.000170494	CLOCK	protein_coding
ENSG00000063180	190.943	1.22693	0.275573	4.45229	8.49604e-06	0.000171461	CA11	protein_coding
ENSG00000091039	2138.07	-0.644789	0.144887	-4.45027	8.57606e-06	0.00017281	OSBPL8	protein_coding
ENSG00000183337	1336.29	0.58004	0.130336	4.45034	8.57362e-06	0.00017281	BCOR	protein_coding
ENSG00000187775	36.2598	-2.2899	0.51469	-4.44908	8.62383e-06	0.00017362	DNAH17	protein_coding
ENSG00000106701	478.605	0.849796	0.191066	4.44765	8.68162e-06	0.000174438	FSD1L	protein_coding
ENSG00000126106	505.524	1.42471	0.320332	4.4476	8.68355e-06	0.000174438	TMEM53	protein_coding
ENSG00000156011	1466.05	-0.571376	0.128485	-4.44704	8.70622e-06	0.000174759	PSD3	protein_coding
ENSG00000179144	535.051	-0.82925	0.186664	-4.44248	8.8929e-06	0.00017837	GIMAP7	protein_coding
ENSG00000137040	668	0.685747	0.154389	4.44169	8.92566e-06	0.000178764	RANBP6	protein_coding
ENSG00000107331	1769.25	0.591064	0.133074	4.44163	8.92813e-06	0.000178764	ABCA2	protein_coding
ENSG00000181418	19.3274	2.17857	0.490935	4.43759	9.09708e-06	0.000181768	DDN	protein_coding
ENSG00000187240	986.966	1.76224	0.397172	4.43697	9.12359e-06	0.00018202	DYNC2H1	protein_coding
ENSG00000189241	2998.8	0.452149	0.102038	4.43117	9.37243e-06	0.000186415	TSPYL1	protein_coding
ENSG00000204642	2659.28	-0.886142	0.200015	-4.43038	9.40658e-06	0.000186952	HLA-F	protein_coding
ENSG00000117461	527.454	1.30299	0.29425	4.42817	9.50362e-06	0.000188729	PIK3R3	protein_coding
ENSG00000048140	755.611	-0.921598	0.208154	-4.42749	9.53369e-06	0.000189048	TSPAN17	protein_coding
ENSG00000018869	62.325	1.56738	0.354037	4.42716	9.5483e-06	0.000189194	ZNF582	protein_coding
ENSG00000111913	306.952	-1.27691	0.288527	-4.42563	9.61626e-06	0.000190396	RIPOR2	protein_coding
ENSG00000112706	14.9534	-2.32923	0.526882	-4.42079	9.83427e-06	0.000194125	IMPG1	protein_coding
ENSG00000049249	35.2431	-1.87366	0.423997	-4.41904	9.91386e-06	0.000195548	TNFRSF9	protein_coding
ENSG00000118307	12.9359	2.25547	0.510489	4.41826	9.94969e-06	0.000196107	CASC1	protein_coding
ENSG00000124126	1275.11	-0.617382	0.139771	-4.41709	1.00039e-05	0.000196878	PREX1	protein_coding
ENSG00000130005	117.348	2.03959	0.461798	4.41662	1.00255e-05	0.000197156	GAMT	protein_coding
ENSG00000154917	226.336	1.68734	0.382498	4.41138	1.02714e-05	0.000201537	RAB6B	protein_coding
ENSG00000123570	140.445	1.77895	0.403315	4.41081	1.02983e-05	0.000201914	RAB9B	protein_coding
ENSG00000055957	13.1365	2.24262	0.508537	4.40994	1.03399e-05	0.000202577	ITIH1	protein_coding
ENSG00000155970	141.868	1.5396	0.349281	4.40791	1.04372e-05	0.00020433	MICU3	protein_coding
ENSG00000219626	156.985	1.36345	0.309412	4.40659	1.05012e-05	0.000205276	FAM228B	protein_coding
ENSG00000131941	1313.97	-0.920552	0.208904	-4.40659	1.05012e-05	0.000205276	RHPN2	protein_coding
ENSG00000183971	27.0825	2.22795	0.505755	4.4052	1.05688e-05	0.000206443	NPW	protein_coding
ENSG00000167851	271.493	-1.15746	0.262801	-4.40431	1.06119e-05	0.000207131	CD300A	protein_coding
ENSG00000178662	264.808	1.74213	0.396383	4.39507	1.10738e-05	0.000215182	CSRNP3	protein_coding
ENSG00000136883	1744.39	1.12378	0.255714	4.39468	1.10935e-05	0.000215405	KIF12	protein_coding
ENSG00000163171	1064.51	1.21574	0.276919	4.39024	1.13223e-05	0.00021936	CDC42EP3	protein_coding
ENSG00000100918	530.428	1.70365	0.388072	4.39004	1.1333e-05	0.000219404	REC8	protein_coding
ENSG00000166913	6103.88	-1.48465	0.33822	-4.3896	1.13557e-05	0.000219681	YWHAB	protein_coding
ENSG00000090520	1557.68	-0.64645	0.147318	-4.38814	1.14326e-05	0.000221005	DNAJB11	protein_coding
ENSG00000108861	1950.34	-1.84036	0.419806	-4.38384	1.16605e-05	0.000224745	DUSP3	protein_coding
ENSG00000173467	2473.89	-0.834078	0.190259	-4.38392	1.16565e-05	0.000224745	AGR3	protein_coding
ENSG00000115504	1145	0.940286	0.214561	4.38238	1.17392e-05	0.000226096	EHBP1	protein_coding
ENSG00000169760	144.041	1.86042	0.424561	4.382	1.17596e-05	0.000226323	NLGN1	protein_coding
ENSG00000198429	306.171	1.60578	0.366536	4.38096	1.18157e-05	0.000227069	ZNF69	protein_coding
ENSG00000174946	222.565	-1.01341	0.23164	-4.37493	1.2147e-05	0.000232921	GPR171	protein_coding
ENSG00000123130	601.286	-0.650515	0.148879	-4.36942	1.24576e-05	0.000238179	ACOT9	protein_coding
ENSG00000188211	675.077	-0.921444	0.210903	-4.36904	1.24794e-05	0.000238422	NCR3LG1	protein_coding
ENSG00000064687	705.51	1.19698	0.273983	4.3688	1.24932e-05	0.000238511	ABCA7	protein_coding
ENSG00000112309	109.745	-2.19543	0.502583	-4.3683	1.25217e-05	0.00023888	B3GAT2	protein_coding
ENSG00000130544	692.281	1.7443	0.399472	4.36651	1.26247e-05	0.000240439	ZNF557	protein_coding
ENSG00000092068	1850.66	0.706868	0.161888	4.3664	1.2631e-05	0.000240439	SLC7A8	protein_coding
ENSG00000122497	955.011	-0.545078	0.124882	-4.36473	1.27281e-05	0.000242111	NBPF14	protein_coding
ENSG00000091482	20.8488	-2.2873	0.524128	-4.36401	1.27698e-05	0.000242729	SMPX	protein_coding
ENSG00000117500	2056.48	-0.52886	0.121218	-4.36288	1.28361e-05	0.000243635	TMED5	protein_coding
ENSG00000099822	42.2041	2.2067	0.506065	4.3605	1.29765e-05	0.00024612	HCN2	protein_coding
ENSG00000213809	350.574	-1.04726	0.240538	-4.35383	1.33782e-05	0.000253555	KLRK1	protein_coding
ENSG00000196911	435.414	0.894335	0.205449	4.35308	1.34238e-05	0.000254235	KPNA5	protein_coding
ENSG00000075391	643.381	1.38051	0.31732	4.35053	1.35811e-05	0.000256842	RASAL2	protein_coding
ENSG00000265203	17.1027	-2.31958	0.533154	-4.35067	1.35721e-05	0.000256842	RBP3	protein_coding
ENSG00000260097	14.355	-2.28463	0.525203	-4.34999	1.36142e-05	0.000257283	SPDYE6	protein_coding
ENSG00000118729	188.129	-1.31648	0.302769	-4.34814	1.373e-05	0.00025891	CASQ2	protein_coding
ENSG00000162409	179	1.4885	0.342569	4.34512	1.39202e-05	0.000262307	PRKAA2	protein_coding
ENSG00000139211	540.08	1.81206	0.417128	4.34413	1.39829e-05	0.0002633	AMIGO2	protein_coding
ENSG00000243708	155.927	1.72659	0.397626	4.34223	1.41041e-05	0.00026539	PLA2G4B	protein_coding
ENSG00000180901	747.733	0.788141	0.181754	4.3363	1.44901e-05	0.000272262	KCTD2	protein_coding
ENSG00000198542	156.786	2.149	0.495886	4.33365	1.46655e-05	0.000274572	ITGBL1	protein_coding
ENSG00000172137	62.8923	-1.79671	0.414874	-4.33075	1.48604e-05	0.000277822	CALB2	protein_coding
ENSG00000117691	433.157	0.95457	0.220522	4.32868	1.50008e-05	0.000280247	NENF	protein_coding
ENSG00000232434	577.699	1.30653	0.301904	4.32764	1.50715e-05	0.000281367	C9orf172	protein_coding
ENSG00000116128	768.016	1.0843	0.25073	4.32457	1.52832e-05	0.000285116	BCL9	protein_coding
ENSG00000165626	2063.69	-0.517921	0.119865	-4.32087	1.55418e-05	0.000289527	BEND7	protein_coding
ENSG00000114626	1012.15	0.751893	0.174071	4.31946	1.56411e-05	0.00029117	ABTB1	protein_coding
ENSG00000133858	2391.3	-0.607823	0.140823	-4.31622	1.5872e-05	0.000295049	ZFC3H1	protein_coding
ENSG00000183715	106.649	2.17507	0.503976	4.31583	1.59006e-05	0.000295369	OPCML	protein_coding
ENSG00000127955	643.202	1.25979	0.292005	4.31426	1.6014e-05	0.000297054	GNAI1	protein_coding
ENSG00000133048	18.8468	-2.25432	0.522642	-4.31333	1.60817e-05	0.000298098	CHI3L1	protein_coding
ENSG00000175309	2241.53	-0.541945	0.125708	-4.31116	1.62403e-05	0.000300826	PHYKPL	protein_coding
ENSG00000140323	1155.16	1.24258	0.288262	4.31058	1.62829e-05	0.0003014	DISP2	protein_coding
ENSG00000047634	745.256	-0.623375	0.144631	-4.3101	1.63179e-05	0.000301834	SCML1	protein_coding
ENSG00000130038	1098.93	-0.724516	0.16813	-4.30927	1.63791e-05	0.000302138	CRACR2A	protein_coding
ENSG00000206052	164.692	1.89571	0.439915	4.30927	1.63794e-05	0.000302138	DOK6	protein_coding
ENSG00000184702	334.918	1.86433	0.432627	4.30932	1.63757e-05	0.000302138	SEPT5	protein_coding
ENSG00000152601	6062.98	-0.524344	0.121739	-4.30712	1.65393e-05	0.000304852	MBNL1	protein_coding
ENSG00000100351	309.12	-0.770614	0.179001	-4.30508	1.66925e-05	0.00030746	GRAP2	protein_coding
ENSG00000140481	17.6069	2.17244	0.504699	4.30442	1.67426e-05	0.000308166	CCDC33	protein_coding
ENSG00000183146	13.1146	-2.27095	0.527791	-4.30274	1.68699e-05	0.000309855	PRORY	protein_coding
ENSG00000099954	163.037	2.12162	0.49307	4.30287	1.68597e-05	0.000309855	CECR2	protein_coding
ENSG00000113805	319.152	2.1476	0.499102	4.30293	1.6855e-05	0.000309855	CNTN3	protein_coding
ENSG00000164830	906.765	-0.836631	0.194458	-4.30237	1.68982e-05	0.000310157	OXR1	protein_coding
ENSG00000144891	174.752	2.01865	0.469247	4.30189	1.69346e-05	0.000310606	AGTR1	protein_coding
ENSG00000170545	315.465	-0.99064	0.230393	-4.29979	1.70958e-05	0.000313342	SMAGP	protein_coding
ENSG00000158008	44.0175	2.14365	0.498776	4.29781	1.72493e-05	0.000315935	EXTL1	protein_coding
ENSG00000167964	224.863	1.38261	0.321896	4.29522	1.74524e-05	0.000319208	RAB26	protein_coding
ENSG00000152518	10705.1	-0.451601	0.105163	-4.29428	1.75258e-05	0.000320327	ZFP36L2	protein_coding
ENSG00000174130	149.657	-1.20206	0.280095	-4.29161	1.77379e-05	0.000323976	TLR6	protein_coding
ENSG00000020633	563.046	-0.733416	0.171001	-4.28895	1.79521e-05	0.000327431	RUNX3	protein_coding
ENSG00000162374	147.145	1.38199	0.322216	4.28904	1.7945e-05	0.000327431	ELAVL4	protein_coding
ENSG00000261701	6.84639	-2.22089	0.518203	-4.28575	1.82121e-05	0.000331481	HPR	protein_coding
ENSG00000120324	78.9725	1.83581	0.428655	4.28273	1.84614e-05	0.000335708	PCDHB10	protein_coding
ENSG00000100395	653.005	0.755504	0.176411	4.28263	1.847e-05	0.000335708	L3MBTL2	protein_coding
ENSG00000167280	2017.63	-0.736474	0.171994	-4.28197	1.85249e-05	0.000336238	ENGASE	protein_coding
ENSG00000157388	1306.55	1.20883	0.282306	4.282	1.85217e-05	0.000336238	CACNA1D	protein_coding
ENSG00000205593	239.85	1.43605	0.335564	4.27952	1.87298e-05	0.000339722	DENND6B	protein_coding
ENSG00000204815	22.1185	2.16563	0.506067	4.27934	1.87452e-05	0.000339765	TTC25	protein_coding
ENSG00000100321	426.955	1.80482	0.42188	4.27806	1.88531e-05	0.000341248	SYNGR1	protein_coding
ENSG00000015479	5076.19	1.38672	0.324238	4.27687	1.89539e-05	0.000342834	MATR3	protein_coding
ENSG00000123119	65.6213	-2.00913	0.470065	-4.27416	1.91856e-05	0.000346786	NECAB1	protein_coding
ENSG00000188613	43.5609	2.04862	0.479742	4.27025	1.95257e-05	0.000352446	NANOS1	protein_coding
ENSG00000117481	336.563	1.27393	0.298464	4.26827	1.96993e-05	0.00035509	NSUN4	protein_coding
ENSG00000100583	32.3275	2.13514	0.50045	4.26643	1.98626e-05	0.00035754	SAMD15	protein_coding
ENSG00000149639	1635.65	1.38044	0.323547	4.26658	1.98496e-05	0.00035754	SOGA1	protein_coding
ENSG00000249715	14.4672	2.16337	0.507277	4.26467	2.002e-05	0.000360125	FER1L5	protein_coding
ENSG00000134061	199.451	-1.2087	0.28348	-4.26379	2.00988e-05	0.000361296	CD180	protein_coding
ENSG00000168918	915.461	-0.702918	0.16489	-4.26296	2.0174e-05	0.000362398	INPP5D	protein_coding
ENSG00000166750	1476.89	-0.586773	0.137675	-4.26202	2.02584e-05	0.000363663	SLFN5	protein_coding
ENSG00000102878	220.476	1.26593	0.29714	4.26037	2.04087e-05	0.000366111	HSF4	protein_coding
ENSG00000111602	754.805	1.36288	0.320076	4.25799	2.06274e-05	0.000369781	TIMELESS	protein_coding
ENSG00000101605	243.545	-0.835626	0.196268	-4.25757	2.06662e-05	0.000370222	MYOM1	protein_coding
ENSG00000049192	123.652	1.94064	0.455916	4.25658	2.07576e-05	0.000371604	ADAMTS6	protein_coding
ENSG00000240505	89.2689	-1.62929	0.382987	-4.25417	2.09824e-05	0.000374603	TNFRSF13B	protein_coding
ENSG00000003989	567.214	1.33358	0.313498	4.25389	2.10087e-05	0.000374818	SLC7A2	protein_coding
ENSG00000173585	230.102	-0.977002	0.229697	-4.25344	2.10512e-05	0.000375319	CCR9	protein_coding
ENSG00000205269	246.172	1.0773	0.253361	4.25203	2.1184e-05	0.000377174	TMEM170B	protein_coding
ENSG00000186529	1254.81	1.56097	0.36753	4.24719	2.16464e-05	0.00038462	CYP4F3	protein_coding
ENSG00000182103	67.2306	1.98289	0.467009	4.24595	2.17673e-05	0.000386507	FAM181B	protein_coding
ENSG00000119242	849.133	1.3857	0.326463	4.24459	2.18989e-05	0.000388579	CCDC92	protein_coding
ENSG00000138311	25.6246	1.86764	0.440076	4.24389	2.19679e-05	0.000389539	ZNF365	protein_coding
ENSG00000188766	187.356	1.96829	0.463864	4.24324	2.20311e-05	0.000390395	SPRED3	protein_coding
ENSG00000176884	36.1897	-1.99113	0.469268	-4.24306	2.20495e-05	0.000390457	GRIN1	protein_coding
ENSG00000144451	318.865	1.28731	0.30344	4.2424	2.21145e-05	0.000391342	SPAG16	protein_coding
ENSG00000136717	1081.07	1.34879	0.318033	4.24104	2.22489e-05	0.000393455	BIN1	protein_coding
ENSG00000181191	296.591	1.1107	0.261923	4.24054	2.22984e-05	0.000394064	PJA1	protein_coding
ENSG00000116985	422.652	-0.802254	0.189208	-4.24006	2.23456e-05	0.000394631	BMP8B	protein_coding
ENSG00000114354	3381.77	-0.518715	0.122345	-4.23977	2.23745e-05	0.000394876	TFG	protein_coding
ENSG00000137752	3087.15	-0.642946	0.15167	-4.2391	2.24417e-05	0.000395527	CASP1	protein_coding
ENSG00000081148	36.3931	1.88356	0.444551	4.23699	2.26535e-05	0.000398724	IMPG2	protein_coding
ENSG00000165152	821.342	0.668291	0.157814	4.23466	2.28894e-05	0.000402231	TMEM246	protein_coding
ENSG00000164303	280.984	1.88299	0.444698	4.23432	2.29243e-05	0.000402406	ENPP6	protein_coding
ENSG00000162881	359.856	1.22636	0.289669	4.23368	2.29898e-05	0.000403285	OXER1	protein_coding
ENSG00000228570	15.4473	2.13579	0.504516	4.23335	2.30232e-05	0.000403601	NUTM2E	protein_coding
ENSG00000154556	879.786	1.13491	0.268178	4.23193	2.31691e-05	0.000405886	SORBS2	protein_coding
ENSG00000186815	3064.45	0.429864	0.101793	4.22293	2.41151e-05	0.000421102	TPCN1	protein_coding
ENSG00000143502	79.5241	2.11626	0.501158	4.22275	2.41343e-05	0.000421102	SUSD4	protein_coding
ENSG00000163590	840.018	1.72223	0.407921	4.22197	2.42175e-05	0.000422273	PPM1L	protein_coding
ENSG00000163975	780.185	-1.26632	0.29998	-4.22136	2.42833e-05	0.000423138	MELTF	protein_coding
ENSG00000158458	49.219	2.02982	0.48093	4.22063	2.43624e-05	0.000424233	NRG2	protein_coding
ENSG00000198720	131.6	1.65996	0.39366	4.21674	2.47857e-05	0.000430744	ANKRD13B	protein_coding
ENSG00000101276	987.873	-1.12899	0.267737	-4.2168	2.47796e-05	0.000430744	SLC52A3	protein_coding
ENSG00000109501	884.826	1.69953	0.403127	4.21587	2.48813e-05	0.000432119	WFS1	protein_coding
ENSG00000138660	1401.59	-0.750891	0.178186	-4.21409	2.50791e-05	0.000435264	AP1AR	protein_coding
ENSG00000136897	589.525	0.693821	0.164737	4.2117	2.5346e-05	0.000439605	MRPL50	protein_coding
ENSG00000144935	211.373	1.45449	0.345391	4.21114	2.54084e-05	0.000440396	TRPC1	protein_coding
ENSG00000123143	1275.43	1.01915	0.242087	4.20986	2.55534e-05	0.000442016	PKN1	protein_coding
ENSG00000070190	171.863	-1.36762	0.324857	-4.20992	2.55467e-05	0.000442016	DAPP1	protein_coding
ENSG00000109099	9635.13	-1.04274	0.247711	-4.2095	2.55937e-05	0.000442016	PMP22	protein_coding
ENSG00000197555	2141.38	0.833086	0.197953	4.2085	2.57073e-05	0.000443072	SIPA1L1	protein_coding
ENSG00000187957	111.308	2.0505	0.487237	4.20843	2.57153e-05	0.000443072	DNER	protein_coding
ENSG00000164543	733.889	-0.631447	0.150074	-4.20757	2.5813e-05	0.000444171	STK17A	protein_coding
ENSG00000073331	629.613	-0.776689	0.1846	-4.20741	2.58317e-05	0.0004442	ALPK1	protein_coding
ENSG00000176485	558.584	0.845684	0.201095	4.20539	2.6063e-05	0.000447883	PLA2G16	protein_coding
ENSG00000077943	973.823	-0.797696	0.189763	-4.20364	2.62659e-05	0.000450778	ITGA8	protein_coding
ENSG00000088367	1421.25	1.54308	0.367211	4.20216	2.64378e-05	0.000453431	EPB41L1	protein_coding
ENSG00000138166	941.843	-0.864911	0.20591	-4.20044	2.664e-05	0.000456299	DUSP5	protein_coding
ENSG00000203879	2442.3	0.733919	0.174912	4.19593	2.71753e-05	0.000464252	GDI1	protein_coding
ENSG00000142102	2080.75	-1.16247	0.277037	-4.19608	2.71577e-05	0.000464252	PGGHG	protein_coding
ENSG00000088682	1397.06	-0.579388	0.138187	-4.19277	2.75563e-05	0.000469535	COQ9	protein_coding
ENSG00000260027	283.026	-1.7908	0.42718	-4.19214	2.7634e-05	0.000470552	HOXB7	protein_coding
ENSG00000175262	38.6319	2.02539	0.483273	4.191	2.7773e-05	0.000472611	C1orf127	protein_coding
ENSG00000163072	756.499	-1.05534	0.25187	-4.19001	2.78946e-05	0.000474372	NOSTRIN	protein_coding
ENSG00000185842	109.228	1.57666	0.376341	4.18943	2.79654e-05	0.000474958	DNAH14	protein_coding
ENSG00000188626	30.5568	2.00151	0.477818	4.18887	2.8035e-05	0.000475831	GOLGA8M	protein_coding
ENSG00000165757	831.666	1.83867	0.439369	4.18481	2.85407e-05	0.000483159	JCAD	protein_coding
ENSG00000153563	803.701	-0.773076	0.18497	-4.17946	2.922e-05	0.000493444	CD8A	protein_coding
ENSG00000163346	4838.96	0.960747	0.229873	4.17946	2.92202e-05	0.000493444	PBXIP1	protein_coding
ENSG00000162129	304.44	0.976468	0.23363	4.17955	2.92086e-05	0.000493444	CLPB	protein_coding
ENSG00000128815	485.068	-1.01564	0.243142	-4.17712	2.95223e-05	0.000498165	WDFY4	protein_coding
ENSG00000123146	2325.08	-0.619322	0.148294	-4.17631	2.96272e-05	0.000499291	ADGRE5	protein_coding
ENSG00000160336	546.851	1.17147	0.280718	4.1731	3.00486e-05	0.000506066	ZNF761	protein_coding
ENSG00000152076	42.3925	2.09123	0.501695	4.16833	3.06838e-05	0.000516099	CCDC74B	protein_coding
ENSG00000170348	5813.09	-0.389586	0.0934731	-4.16789	3.07434e-05	0.00051677	TMED10	protein_coding
ENSG00000087074	2296.92	-0.936806	0.224826	-4.16681	3.08895e-05	0.000518558	PPP1R15A	protein_coding
ENSG00000118298	19.8263	-2.14864	0.515755	-4.166	3.0999e-05	0.000519903	CA14	protein_coding
ENSG00000165209	1237.23	-0.430858	0.103424	-4.16592	3.10093e-05	0.000519903	STRBP	protein_coding
ENSG00000100077	636.891	1.30649	0.313767	4.16389	3.12873e-05	0.000524228	GRK3	protein_coding
ENSG00000158813	96.3808	1.75209	0.421027	4.16146	3.16218e-05	0.000529493	EDA	protein_coding
ENSG00000206549	11.0263	2.04283	0.491153	4.15926	3.19278e-05	0.000534276	PRSS50	protein_coding
ENSG00000163581	3705.84	-1.04541	0.251515	-4.15646	3.2322e-05	0.000539836	SLC2A2	protein_coding
ENSG00000065357	2414.62	-0.764326	0.184115	-4.15134	3.30529e-05	0.000550987	DGKA	protein_coding
ENSG00000197520	185.359	-1.18448	0.2854	-4.15025	3.32109e-05	0.000553268	FAM177B	protein_coding
ENSG00000048649	1614.86	0.637412	0.153658	4.14825	3.35022e-05	0.000557767	RSF1	protein_coding
ENSG00000137331	273.206	-0.845932	0.204038	-4.14595	3.38402e-05	0.000563035	IER3	protein_coding
ENSG00000181894	259.875	0.851603	0.205414	4.14579	3.38647e-05	0.000563085	ZNF329	protein_coding
ENSG00000112787	2498.97	0.885329	0.213613	4.14455	3.40485e-05	0.000565422	FBRSL1	protein_coding
ENSG00000173080	49.2782	1.98574	0.479151	4.14429	3.40874e-05	0.000565709	RXFP4	protein_coding
ENSG00000166796	25.9246	-2.16085	0.521588	-4.14284	3.43032e-05	0.000568723	LDHC	protein_coding
ENSG00000276293	1512.36	0.490442	0.118389	4.14262	3.43365e-05	0.000568759	PIP4K2B	protein_coding
ENSG00000128641	1517.02	1.04122	0.25136	4.14234	3.43782e-05	0.000569089	MYO1B	protein_coding
ENSG00000136457	630.645	1.6371	0.395354	4.14084	3.46034e-05	0.000572455	CHAD	protein_coding
ENSG00000236609	218.633	1.60648	0.388565	4.1344	3.5588e-05	0.000587258	ZNF853	protein_coding
ENSG00000009765	2866.86	-1.20763	0.292116	-4.13407	3.56388e-05	0.000587726	IYD	protein_coding
ENSG00000108622	213.831	-1.16696	0.282336	-4.13324	3.57682e-05	0.000589488	ICAM2	protein_coding
ENSG00000170476	698.629	-1.08267	0.261971	-4.1328	3.58369e-05	0.000590249	MZB1	protein_coding
ENSG00000259332	14.0079	2.02911	0.491143	4.13141	3.60544e-05	0.000593457	ST20-MTHFS	protein_coding
ENSG00000034053	134.693	-1.02749	0.248771	-4.13026	3.62348e-05	0.000595677	APBA2	protein_coding
ENSG00000103187	2591.18	-0.707478	0.171395	-4.12777	3.66301e-05	0.000601419	COTL1	protein_coding
ENSG00000144136	1510.08	-0.964318	0.23371	-4.12614	3.68902e-05	0.00060531	SLC20A1	protein_coding
ENSG00000137710	786.839	0.902233	0.218916	4.12137	3.76633e-05	0.000616834	RDX	protein_coding
ENSG00000180777	43.7258	2.08101	0.504917	4.1215	3.76417e-05	0.000616834	ANKRD30B	protein_coding
ENSG00000154358	912.233	-0.857136	0.208011	-4.12063	3.77838e-05	0.00061842	OBSCN	protein_coding
ENSG00000004777	348.931	1.091	0.264809	4.11994	3.78976e-05	0.000619895	ARHGAP33	protein_coding
ENSG00000164037	14.4357	2.03158	0.493237	4.11888	3.8072e-05	0.000622358	SLC9B1	protein_coding
ENSG00000163536	144.618	1.28965	0.313367	4.11546	3.86412e-05	0.000631269	SERPINI1	protein_coding
ENSG00000127220	135.848	1.57297	0.382236	4.11518	3.86873e-05	0.000631627	ABHD8	protein_coding
ENSG00000110104	357.305	0.968478	0.235479	4.1128	3.90889e-05	0.00063699	CCDC86	protein_coding
ENSG00000213967	50.6717	1.90532	0.463713	4.10884	3.97652e-05	0.000647609	ZNF726	protein_coding
ENSG00000117602	1127.64	1.77252	0.431409	4.10867	3.97944e-05	0.000647681	RCAN3	protein_coding
ENSG00000060138	1216.62	-0.748931	0.182415	-4.10565	4.03175e-05	0.000655786	YBX3	protein_coding
ENSG00000115963	1064.04	-0.675318	0.164531	-4.1045	4.05182e-05	0.000658641	RND3	protein_coding
ENSG00000173083	324.362	1.17749	0.287127	4.10095	4.11464e-05	0.000668437	HPSE	protein_coding
ENSG00000099715	11.007	-2.11102	0.514823	-4.10048	4.12301e-05	0.000669381	PCDH11Y	protein_coding
ENSG00000135472	206.784	-1.23506	0.30142	-4.09748	4.17681e-05	0.000677695	FAIM2	protein_coding
ENSG00000232629	69.8745	-1.77411	0.43305	-4.09678	4.18936e-05	0.00067931	HLA-DQB2	protein_coding
ENSG00000100433	339.049	1.74934	0.427553	4.09152	4.2855e-05	0.000693609	KCNK10	protein_coding
ENSG00000265817	29.0648	1.82047	0.44503	4.09067	4.30134e-05	0.000695313	FSBP	protein_coding
ENSG00000125089	413.738	1.19404	0.291926	4.09022	4.30963e-05	0.000696223	SH3TC1	protein_coding
ENSG00000187912	19.4122	-1.96861	0.481434	-4.08904	4.33156e-05	0.000699333	CLEC17A	protein_coding
ENSG00000085365	1338.05	0.690728	0.169018	4.08672	4.3751e-05	0.000704508	SCAMP1	protein_coding
ENSG00000071794	649.052	0.976843	0.239126	4.08506	4.40662e-05	0.00070839	HLTF	protein_coding
ENSG00000169499	1636.6	-0.863294	0.211327	-4.0851	4.40574e-05	0.00070839	PLEKHA2	protein_coding
ENSG00000054965	2216.89	0.550181	0.134709	4.08422	4.42258e-05	0.00071052	FAM168A	protein_coding
ENSG00000187372	68.9838	1.58415	0.388096	4.08184	4.46803e-05	0.000716941	PCDHB13	protein_coding
ENSG00000167178	190.903	2.04897	0.502324	4.07898	4.52337e-05	0.000725376	ISLR2	protein_coding
ENSG00000171792	396.754	0.958767	0.235135	4.07752	4.55178e-05	0.000729485	RHNO1	protein_coding
ENSG00000121057	3133.37	-1.06168	0.260421	-4.07679	4.56625e-05	0.000731356	AKAP1	protein_coding
ENSG00000152049	222.763	1.65197	0.405274	4.07618	4.57806e-05	0.000732798	KCNE4	protein_coding
ENSG00000214193	1194.46	-0.844298	0.207258	-4.07366	4.62809e-05	0.000740128	SH3D21	protein_coding
ENSG00000099625	24.7521	2.08107	0.510879	4.07351	4.63096e-05	0.000740128	CBARP	protein_coding
ENSG00000167081	450.368	1.33953	0.328855	4.07332	4.6347e-05	0.000740128	PBX3	protein_coding
ENSG00000127452	365.2	-1.12381	0.276002	-4.07175	4.66618e-05	0.000744624	FBXL12	protein_coding
ENSG00000188338	52.8713	2.0402	0.501559	4.06772	4.74756e-05	0.000756687	SLC38A3	protein_coding
ENSG00000019144	1942.13	-0.610121	0.150012	-4.06715	4.75917e-05	0.000758076	PHLDB1	protein_coding
ENSG00000144834	51.1165	2.01699	0.496032	4.06625	4.77764e-05	0.000760092	TAGLN3	protein_coding
ENSG00000177839	54.7932	1.89193	0.465469	4.06456	4.81237e-05	0.000764687	PCDHB9	protein_coding
ENSG00000104427	218.777	0.933168	0.229641	4.06359	4.83229e-05	0.000767386	ZC2HC1A	protein_coding
ENSG00000178965	90.215	2.01601	0.496148	4.06333	4.83781e-05	0.000767797	ERICH3	protein_coding
ENSG00000104894	349.441	-1.08919	0.268287	-4.05978	4.91187e-05	0.000778134	CD37	protein_coding
ENSG00000104853	2448.37	0.456739	0.112522	4.05912	4.92588e-05	0.000779881	CLPTM1	protein_coding
ENSG00000204956	20.4769	1.89838	0.467759	4.05846	4.93969e-05	0.000781483	PCDHGA1	protein_coding
ENSG00000105808	1295.59	1.20715	0.297558	4.05687	4.97356e-05	0.000786003	RASA4	protein_coding
ENSG00000185013	9.57051	-2.12758	0.524457	-4.05672	4.97663e-05	0.000786014	NT5C1B	protein_coding
ENSG00000144278	181.491	1.96851	0.485306	4.05622	4.98737e-05	0.000787233	GALNT13	protein_coding
ENSG00000137821	128.771	1.51428	0.373497	4.05433	5.0279e-05	0.000793153	LRRC49	protein_coding
ENSG00000205832	11.0048	2.03816	0.503034	4.05174	5.0839e-05	0.000801503	C16orf96	protein_coding
ENSG00000235718	184.314	-2.03861	0.503404	-4.04966	5.12927e-05	0.000807682	MFRP	protein_coding
ENSG00000196730	2353.22	0.465397	0.114929	4.04945	5.13382e-05	0.000807912	DAPK1	protein_coding
ENSG00000203778	94.9912	1.47727	0.364845	4.04905	5.14262e-05	0.000808811	FAM229B	protein_coding
ENSG00000100721	31.0353	-1.88557	0.465775	-4.04825	5.1603e-05	0.000811103	TCL1A	protein_coding
ENSG00000150510	75.384	1.69311	0.418357	4.04704	5.18691e-05	0.000814796	FAM124A	protein_coding
ENSG00000272325	3339.3	0.575605	0.142265	4.04601	5.20986e-05	0.00081791	NUDT3	protein_coding
ENSG00000170214	101.804	1.8462	0.456337	4.04568	5.21707e-05	0.000818551	ADRA1B	protein_coding
ENSG00000129667	373.803	-0.769979	0.190404	-4.04393	5.25625e-05	0.000823217	RHBDF2	protein_coding
ENSG00000140022	400.076	1.09713	0.271286	4.04418	5.25073e-05	0.000823217	STON2	protein_coding
ENSG00000132669	1848.97	-0.5356	0.132443	-4.044	5.25464e-05	0.000823217	RIN2	protein_coding
ENSG00000006459	2540.65	-0.526104	0.130163	-4.04189	5.3023e-05	0.000829932	KDM7A	protein_coding
ENSG00000004487	1698.93	0.441288	0.10923	4.04	5.34503e-05	0.00083612	KDM1A	protein_coding
ENSG00000184730	672.336	-0.717424	0.177613	-4.03926	5.36212e-05	0.000838292	APOBR	protein_coding
ENSG00000104866	1120.59	0.588985	0.145849	4.03831	5.38372e-05	0.000841166	PPP1R37	protein_coding
ENSG00000137193	2293.34	-0.663298	0.164261	-4.03806	5.38945e-05	0.000841558	PIM1	protein_coding
ENSG00000069974	1847.56	1.02938	0.254957	4.03746	5.40328e-05	0.000843214	RAB27A	protein_coding
ENSG00000105926	522.407	-1.21523	0.301032	-4.03689	5.41644e-05	0.000844765	MPP6	protein_coding
ENSG00000124795	4393.91	-0.434181	0.107629	-4.03404	5.4826e-05	0.000854573	DEK	protein_coding
ENSG00000141458	1231.86	-0.664729	0.164866	-4.03192	5.53223e-05	0.000861254	NPC1	protein_coding
ENSG00000162407	2018.64	-0.418334	0.103841	-4.02859	5.61117e-05	0.000872533	PLPP3	protein_coding
ENSG00000123094	440.392	1.3608	0.337869	4.02759	5.63523e-05	0.000875235	RASSF8	protein_coding
ENSG00000135749	592.526	0.770827	0.191423	4.02683	5.65347e-05	0.000877546	PCNX2	protein_coding
ENSG00000107758	1644.59	0.643519	0.159855	4.02565	5.68191e-05	0.000880915	PPP3CB	protein_coding
ENSG00000120063	3214.05	-0.545411	0.135525	-4.02442	5.71154e-05	0.000884984	GNA13	protein_coding
ENSG00000147117	16.731	2.03494	0.50598	4.02179	5.77582e-05	0.000893886	ZNF157	protein_coding
ENSG00000166997	230.211	0.862079	0.214345	4.02192	5.77265e-05	0.000893886	CNPY4	protein_coding
ENSG00000186868	251.963	1.888	0.469495	4.02134	5.78692e-05	0.000895073	MAPT	protein_coding
ENSG00000165698	55.9837	1.41669	0.352515	4.01882	5.849e-05	0.000902965	SPACA9	protein_coding
ENSG00000186204	3718.61	-0.918858	0.228743	-4.01698	5.89491e-05	0.000909088	CYP4F12	protein_coding
ENSG00000113532	517.247	-0.733552	0.182774	-4.01344	5.98402e-05	0.000921202	ST8SIA4	protein_coding
ENSG00000117707	712.36	1.48664	0.37047	4.01286	5.99883e-05	0.000922395	PROX1	protein_coding
ENSG00000197106	48.5405	2.01491	0.502678	4.00835	6.11438e-05	0.000937957	SLC6A17	protein_coding
ENSG00000132846	543.558	0.815341	0.20343	4.00796	6.12455e-05	0.000938416	ZBED3	protein_coding
ENSG00000110934	473.429	-0.636002	0.158759	-4.00609	6.17309e-05	0.000943643	BIN2	protein_coding
ENSG00000187266	143.162	1.92245	0.47988	4.0061	6.17301e-05	0.000943643	EPOR	protein_coding
ENSG00000143126	452.457	1.65822	0.413919	4.00614	6.1719e-05	0.000943643	CELSR2	protein_coding
ENSG00000117505	1916.9	-0.412148	0.10298	-4.0022	6.27561e-05	0.000957077	DR1	protein_coding
ENSG00000135924	1151.58	0.759917	0.189906	4.00154	6.29304e-05	0.000959175	DNAJB2	protein_coding
ENSG00000165125	183.17	-1.76613	0.441547	-3.99985	6.33816e-05	0.000964927	TRPV6	protein_coding
ENSG00000151474	565.476	-0.770543	0.192842	-3.99571	6.45003e-05	0.000980248	FRMD4A	protein_coding
ENSG00000168071	747.99	-0.85568	0.214387	-3.99129	6.57152e-05	0.000998131	CCDC88B	protein_coding
ENSG00000154548	28.4846	1.97642	0.495411	3.98946	6.62244e-05	0.00100528	SRSF12	protein_coding
ENSG00000081842	136.217	1.96946	0.493877	3.98775	6.67033e-05	0.00101196	PCDHA6	protein_coding
ENSG00000103260	141.058	1.56651	0.392956	3.98646	6.70656e-05	0.00101569	METRN	protein_coding
ENSG00000168421	271.296	-0.976459	0.245171	-3.98276	6.81182e-05	0.00103104	RHOH	protein_coding
ENSG00000158481	111.133	-1.58134	0.397084	-3.98238	6.82293e-05	0.00103152	CD1C	protein_coding
ENSG00000073050	569.473	0.694047	0.174277	3.98244	6.82126e-05	0.00103152	XRCC1	protein_coding
ENSG00000168394	3425.18	-0.3726	0.0936044	-3.98058	6.87466e-05	0.00103875	TAP1	protein_coding
ENSG00000106633	28.6823	1.97136	0.495273	3.98034	6.88153e-05	0.00103918	GCK	protein_coding
ENSG00000176907	3094.84	-1.12916	0.283707	-3.98002	6.89103e-05	0.00104002	C8orf4	protein_coding
ENSG00000146555	612.41	0.978077	0.24602	3.9756	7.02021e-05	0.0010589	SDK1	protein_coding
ENSG00000262576	49.0038	1.82472	0.459122	3.97437	7.05659e-05	0.00106378	PCDHGA4	protein_coding
ENSG00000152495	419.346	-0.822675	0.207072	-3.97289	7.10073e-05	0.0010692	CAMK4	protein_coding
ENSG00000131788	666.125	0.994908	0.25052	3.97138	7.14586e-05	0.00107352	PIAS3	protein_coding
ENSG00000144061	82.996	1.5206	0.382995	3.9703	7.17833e-05	0.00107778	NPHP1	protein_coding
ENSG00000204469	5095.49	0.37774	0.0952015	3.9678	7.25407e-05	0.00108728	PRRC2A	protein_coding
ENSG00000110848	495.74	-0.761796	0.192036	-3.96694	7.28023e-05	0.00109057	CD69	protein_coding
ENSG00000076344	639.837	1.44757	0.365068	3.96521	7.33298e-05	0.00109785	RGS11	protein_coding
ENSG00000149927	118.026	1.83834	0.463642	3.965	7.33961e-05	0.00109821	DOC2A	protein_coding
ENSG00000175455	1144.59	-0.938636	0.23678	-3.96417	7.36515e-05	0.00110077	CCDC14	protein_coding
ENSG00000133026	746.342	1.15177	0.290734	3.96159	7.44533e-05	0.00111022	MYH10	protein_coding
ENSG00000071205	605.556	1.31262	0.331499	3.95964	7.50618e-05	0.00111738	ARHGAP10	protein_coding
ENSG00000184911	14.6687	1.88649	0.47643	3.95965	7.50593e-05	0.00111738	DMRTC1B	protein_coding
ENSG00000146192	724.445	-0.790879	0.199731	-3.95972	7.5039e-05	0.00111738	FGD2	protein_coding
ENSG00000161526	1000.45	-0.609595	0.153968	-3.95922	7.51934e-05	0.00111871	SAP30BP	protein_coding
ENSG00000141524	1067.13	-0.803585	0.203155	-3.95552	7.63686e-05	0.00113425	TMC6	protein_coding
ENSG00000125731	615.246	-0.791551	0.200108	-3.95561	7.63391e-05	0.00113425	SH2D3A	protein_coding
ENSG00000241106	91.8113	-1.70137	0.430591	-3.95124	7.7746e-05	0.0011534	HLA-DOB	protein_coding
ENSG00000197461	1179.51	-0.526864	0.133454	-3.94792	7.88332e-05	0.00116821	PDGFA	protein_coding
ENSG00000254709	7977.19	-1.39334	0.352982	-3.94735	7.90195e-05	0.0011703	IGLL5	protein_coding
ENSG00000203685	367.973	1.04305	0.264392	3.94509	7.97686e-05	0.00118073	STUM	protein_coding
ENSG00000109458	1327.67	-0.476035	0.120713	-3.94352	8.02942e-05	0.00118716	GAB1	protein_coding
ENSG00000178026	382.512	-1.0684	0.270918	-3.9436	8.02662e-05	0.00118716	LRRC75B	protein_coding
ENSG00000172731	142.271	1.09615	0.278208	3.94004	8.14678e-05	0.00120248	LRRC20	protein_coding
ENSG00000141449	290.024	1.97819	0.502211	3.93896	8.18354e-05	0.00120722	GREB1L	protein_coding
ENSG00000134291	1921.38	-1.35747	0.344944	-3.93534	8.30789e-05	0.00122469	TMEM106C	protein_coding
ENSG00000087266	1852.91	-1.0435	0.265176	-3.93511	8.31599e-05	0.00122469	SH3BP2	protein_coding
ENSG00000122122	622.03	-0.789783	0.200757	-3.93402	8.35371e-05	0.00122955	SASH3	protein_coding
ENSG00000134046	1860.98	-0.455571	0.115838	-3.93281	8.39576e-05	0.00123465	MBD2	protein_coding
ENSG00000153404	45.6375	1.98483	0.504693	3.93276	8.39776e-05	0.00123465	PLEKHG4B	protein_coding
ENSG00000068354	279.461	1.54129	0.392078	3.93108	8.45653e-05	0.00124189	TBC1D25	protein_coding
ENSG00000253953	47.2493	1.76899	0.45007	3.93048	8.47758e-05	0.00124428	PCDHGB4	protein_coding
ENSG00000180773	242.175	1.00514	0.255806	3.92931	8.51904e-05	0.00124891	SLC36A4	protein_coding
ENSG00000168952	855.148	-0.757438	0.192772	-3.92918	8.52343e-05	0.00124891	STXBP6	protein_coding
ENSG00000132359	1629.8	1.19346	0.303824	3.92813	8.56075e-05	0.00125297	RAP1GAP2	protein_coding
ENSG00000135541	668.637	1.03889	0.26455	3.92702	8.60064e-05	0.0012574	AHI1	protein_coding
ENSG00000177807	28.2256	-1.92907	0.491274	-3.92666	8.61328e-05	0.00125855	KCNJ10	protein_coding
ENSG00000177879	1970.8	-0.590512	0.150419	-3.92577	8.64518e-05	0.0012618	AP3S1	protein_coding
ENSG00000178988	1156.07	0.581193	0.148081	3.92483	8.67908e-05	0.00126604	MRFAP1L1	protein_coding
ENSG00000163625	2359.02	0.594941	0.151658	3.92292	8.74808e-05	0.00127398	WDFY3	protein_coding
ENSG00000205744	806.321	-0.946175	0.241251	-3.92194	8.78375e-05	0.00127846	DENND1C	protein_coding
ENSG00000068028	549.687	-0.535459	0.136539	-3.92167	8.79374e-05	0.0012792	RASSF1	protein_coding
ENSG00000114353	3912.65	0.760906	0.194111	3.91995	8.85656e-05	0.00128691	GNAI2	protein_coding
ENSG00000116667	3119.18	-0.871703	0.222432	-3.91897	8.893e-05	0.00129148	C1orf21	protein_coding
ENSG00000183977	8.72351	-2.0324	0.51877	-3.91772	8.93899e-05	0.00129744	PP2D1	protein_coding
ENSG00000180113	102.776	1.68095	0.429122	3.91719	8.95858e-05	0.00129884	TDRD6	protein_coding
ENSG00000244405	388.937	1.51239	0.386144	3.91663	8.97946e-05	0.00130115	ETV5	protein_coding
ENSG00000176381	23.9704	1.97376	0.504178	3.91481	9.04756e-05	0.00130668	PRR18	protein_coding
ENSG00000073756	250.515	-1.04277	0.266365	-3.91482	9.04733e-05	0.00130668	PTGS2	protein_coding
ENSG00000181215	46.114	1.96652	0.502264	3.91531	9.02892e-05	0.00130668	C4orf50	protein_coding
ENSG00000177675	1649.32	-0.571469	0.14597	-3.91498	9.04134e-05	0.00130668	CD163L1	protein_coding
ENSG00000142867	1015	-0.643808	0.16444	-3.91516	9.03444e-05	0.00130668	BCL10	protein_coding
ENSG00000070061	1302.27	0.631112	0.161241	3.91408	9.07493e-05	0.00130918	ELP1	protein_coding
ENSG00000140379	83.6663	-1.40905	0.360057	-3.91342	9.09991e-05	0.00131206	BCL2A1	protein_coding
ENSG00000087076	127.075	1.86707	0.477263	3.91203	9.15237e-05	0.00131817	HSD17B14	protein_coding
ENSG00000140474	2406.91	-0.540422	0.138232	-3.90953	9.24761e-05	0.00132969	ULK3	protein_coding
ENSG00000086205	2996.22	1.27531	0.326302	3.90836	9.29248e-05	0.00133468	FOLH1	protein_coding
ENSG00000149571	105.125	1.96326	0.502377	3.90795	9.30829e-05	0.00133621	KIRREL3	protein_coding
ENSG00000198208	134.002	1.56483	0.400436	3.90781	9.31357e-05	0.00133624	RPS6KL1	protein_coding
ENSG00000185215	1259.37	-0.954139	0.244209	-3.90707	9.3424e-05	0.00133964	TNFAIP2	protein_coding
ENSG00000154654	67.9145	-1.56896	0.40193	-3.90357	9.47843e-05	0.0013584	NCAM2	protein_coding
ENSG00000133619	174.526	1.45731	0.373354	3.90329	9.48938e-05	0.00135923	KRBA1	protein_coding
ENSG00000101210	314.5	1.95692	0.50155	3.90175	9.5498e-05	0.0013668	EEF1A2	protein_coding
ENSG00000134686	1876.26	0.553928	0.142	3.9009	9.58375e-05	0.00137049	PHC2	protein_coding
ENSG00000111348	1752.52	-0.670409	0.171917	-3.89962	9.63455e-05	0.00137625	ARHGDIB	protein_coding
ENSG00000095397	844.37	1.27761	0.327745	3.8982	9.69118e-05	0.00138358	WHRN	protein_coding
ENSG00000131196	241.363	-0.748188	0.192026	-3.89629	9.76765e-05	0.00139298	NFATC1	protein_coding
ENSG00000185347	249.897	-1.49189	0.383011	-3.89516	9.81322e-05	0.00139781	C14orf80	protein_coding
ENSG00000283787	88.5649	-1.93146	0.495899	-3.89487	9.82505e-05	0.00139812	AC051649.2	protein_coding
ENSG00000131069	4800.02	-0.501872	0.128927	-3.89269	9.91368e-05	0.00140996	ACSS2	protein_coding
ENSG00000144837	51.2797	1.89144	0.485936	3.89236	9.92733e-05	0.00141114	PLA1A	protein_coding
ENSG00000269313	39.3633	1.73256	0.445408	3.88983	0.000100315	0.0014244	MAGIX	protein_coding
ENSG00000143631	9.65059	-2.0205	0.519824	-3.88689	0.000101536	0.00143861	FLG	protein_coding
ENSG00000140836	1951.19	1.06124	0.273046	3.88665	0.000101636	0.00143863	ZFHX3	protein_coding
ENSG00000196072	568.56	0.7113	0.183012	3.88663	0.000101647	0.00143863	BLOC1S2	protein_coding
ENSG00000167740	332.481	1.23959	0.318988	3.88601	0.000101907	0.00144136	CYB5D2	protein_coding
ENSG00000114790	1216.33	0.903293	0.232557	3.88418	0.000102676	0.00144988	ARHGEF26	protein_coding
ENSG00000163395	42.7657	1.93943	0.499345	3.88394	0.000102777	0.00144991	IGFN1	protein_coding
ENSG00000126705	816.88	1.0105	0.260266	3.88256	0.000103361	0.00145736	AHDC1	protein_coding
ENSG00000165801	1375.62	1.39271	0.358762	3.88199	0.000103605	0.00146002	ARHGEF40	protein_coding
ENSG00000172578	568.574	-1.14609	0.295321	-3.88085	0.000104093	0.0014661	KLHL6	protein_coding
ENSG00000133065	399.606	1.14853	0.295992	3.88029	0.000104332	0.00146868	SLC41A1	protein_coding
ENSG00000120328	45.2809	1.36167	0.350944	3.88001	0.000104451	0.00146956	PCDHB12	protein_coding
ENSG00000276023	80.3146	1.37191	0.353708	3.87866	0.000105035	0.00147619	DUSP14	protein_coding
ENSG00000145687	683.929	1.26045	0.325059	3.87761	0.000105489	0.00148177	SSBP2	protein_coding
ENSG00000100055	550.05	-0.715696	0.18458	-3.87743	0.000105566	0.00148178	CYTH4	protein_coding
ENSG00000119537	1330.05	-0.397827	0.102603	-3.87734	0.000105603	0.00148178	KDSR	protein_coding
ENSG00000204060	49.3084	1.86043	0.479944	3.87635	0.000106034	0.00148704	FOXO6	protein_coding
ENSG00000106477	180.775	1.54849	0.39952	3.87589	0.000106235	0.00148755	CEP41	protein_coding
ENSG00000105429	1382.46	1.00466	0.259206	3.8759	0.000106232	0.00148755	MEGF8	protein_coding
ENSG00000119669	1030.23	1.15462	0.29817	3.87233	0.000107799	0.00150683	IRF2BPL	protein_coding
ENSG00000070540	457.326	-0.822315	0.212388	-3.87176	0.000108051	0.00150885	WIPI1	protein_coding
ENSG00000151458	969.048	-0.651499	0.168316	-3.8707	0.000108523	0.00151382	ANKRD50	protein_coding
ENSG00000142233	12.0237	1.95461	0.505043	3.87019	0.000108749	0.00151617	NTN5	protein_coding
ENSG00000168778	178.808	0.940121	0.243113	3.86701	0.000110179	0.00153447	TCTN2	protein_coding
ENSG00000178233	146.538	1.92079	0.496869	3.86578	0.000110735	0.00154098	TMEM151B	protein_coding
ENSG00000133687	931.724	1.45851	0.377559	3.86301	0.000111999	0.00155486	TMTC1	protein_coding
ENSG00000135723	546.695	-0.819791	0.212274	-3.86195	0.000112487	0.00156079	FHOD1	protein_coding
ENSG00000122547	915.503	-0.886046	0.229544	-3.86002	0.000113377	0.00157231	EEPD1	protein_coding
ENSG00000172020	117.249	-1.27571	0.330661	-3.85808	0.000114282	0.00158402	GAP43	protein_coding
ENSG00000164822	46275.2	-1.84497	0.478513	-3.85563	0.000115431	0.00159825	DEFA6	protein_coding
ENSG00000269242	142.918	-1.34028	0.347933	-3.85211	0.000117106	0.00161802	AC010422.3	protein_coding
ENSG00000162777	1258.4	-0.578052	0.150131	-3.85032	0.000117965	0.00162733	DENND2D	protein_coding
ENSG00000148660	2360.76	-0.465128	0.120819	-3.84979	0.000118217	0.00162992	CAMK2G	protein_coding
ENSG00000065029	816.555	0.571929	0.148589	3.84906	0.000118572	0.00163396	ZNF76	protein_coding
ENSG00000183186	52.2395	1.86642	0.485105	3.84745	0.000119353	0.00164386	C2CD4C	protein_coding
ENSG00000042317	191.512	1.61219	0.419058	3.84718	0.000119486	0.00164481	SPATA7	protein_coding
ENSG00000137648	1396.99	-0.895445	0.232802	-3.84638	0.000119874	0.00164929	TMPRSS4	protein_coding
ENSG00000176428	71.032	1.75967	0.457554	3.84583	0.000120146	0.00165217	VPS37D	protein_coding
ENSG00000144747	2698.94	-0.304983	0.0793152	-3.8452	0.000120452	0.0016555	TMF1	protein_coding
ENSG00000198771	988.896	-0.506125	0.131636	-3.84487	0.000120616	0.00165689	RCSD1	protein_coding
ENSG00000084652	1823.17	0.473558	0.123217	3.84328	0.000121401	0.00166679	TXLNA	protein_coding
ENSG00000144366	580.1	-0.913759	0.237771	-3.84301	0.000121533	0.00166772	GULP1	protein_coding
ENSG00000172216	682.711	-0.660007	0.171766	-3.84248	0.000121796	0.00166959	CEBPB	protein_coding
ENSG00000047936	65.4182	1.86121	0.484673	3.84013	0.00012297	0.00168391	ROS1	protein_coding
ENSG00000137691	21.8341	1.81152	0.471821	3.83942	0.000123328	0.00168793	C11orf70	protein_coding
ENSG00000112293	52.4308	1.621	0.422562	3.83612	0.000124994	0.00170895	GPLD1	protein_coding
ENSG00000197576	85.5384	-1.3123	0.342253	-3.83429	0.000125929	0.00171993	HOXA4	protein_coding
ENSG00000162511	3660.38	-0.442945	0.115529	-3.83404	0.000126055	0.00172063	LAPTM5	protein_coding
ENSG00000111752	647.543	0.84979	0.22165	3.83393	0.000126111	0.00172063	PHC1	protein_coding
ENSG00000167895	742.927	-1.23419	0.321933	-3.83369	0.000126236	0.00172143	TMC8	protein_coding
ENSG00000125821	340.574	1.13249	0.295421	3.83348	0.000126343	0.00172199	DTD1	protein_coding
ENSG00000155903	950.31	-0.684483	0.178593	-3.83263	0.000126778	0.00172702	RASA2	protein_coding
ENSG00000103184	92.4091	1.91924	0.500952	3.83118	0.000127528	0.00173474	SEC14L5	protein_coding
ENSG00000204616	917.958	-1.00122	0.261336	-3.83115	0.000127543	0.00173474	TRIM31	protein_coding
ENSG00000129810	101.222	-1.3334	0.348198	-3.82944	0.000128435	0.00174595	SGO1	protein_coding
ENSG00000176399	53.96	-1.83322	0.478839	-3.82848	0.000128939	0.00175189	DMRTA1	protein_coding
ENSG00000172765	677.35	0.673594	0.176045	3.82625	0.000130109	0.00176596	TMCC1	protein_coding
ENSG00000048052	533.622	1.70661	0.446282	3.82405	0.000131275	0.00178086	HDAC9	protein_coding
ENSG00000128581	111.426	1.25038	0.327082	3.82282	0.000131932	0.00178792	IFT22	protein_coding
ENSG00000103034	413.073	1.82755	0.478126	3.82232	0.000132204	0.00179068	NDRG4	protein_coding
ENSG00000160593	1692.1	-0.514479	0.134647	-3.82094	0.000132943	0.00179965	JAML	protein_coding
ENSG00000122304	7.18354	-1.98484	0.519497	-3.8207	0.000133073	0.00179965	PRM2	protein_coding
ENSG00000173926	278.337	1.05418	0.275966	3.81998	0.000133465	0.00180318	MARCH3	protein_coding
ENSG00000198729	62.7726	1.64121	0.429909	3.81758	0.00013477	0.0018179	PPP1R14C	protein_coding
ENSG00000173898	363.899	1.75161	0.458879	3.81714	0.000135006	0.00182014	SPTBN2	protein_coding
ENSG00000161682	49.3547	1.92656	0.504756	3.81681	0.000135188	0.00182166	FAM171A2	protein_coding
ENSG00000186687	594.019	-1.35095	0.353993	-3.81633	0.000135449	0.0018233	LYRM7	protein_coding
ENSG00000150782	633.104	-0.985407	0.258426	-3.81312	0.000137226	0.00184531	IL18	protein_coding
ENSG00000181885	5561.81	-0.863874	0.226606	-3.81223	0.000137717	0.00185064	CLDN7	protein_coding
ENSG00000196605	233.764	0.816067	0.214174	3.81031	0.000138795	0.00186259	ZNF846	protein_coding
ENSG00000213402	300.534	-1.37146	0.359974	-3.80987	0.000139037	0.00186488	PTPRCAP	protein_coding
ENSG00000182541	1516.92	-0.460403	0.12095	-3.80656	0.000140912	0.00188713	LIMK2	protein_coding
ENSG00000186976	65.6814	1.84972	0.486082	3.80537	0.000141592	0.00189527	EFCAB6	protein_coding
ENSG00000062038	23.7528	1.77873	0.467997	3.80072	0.000144274	0.00192821	CDH3	protein_coding
ENSG00000068885	648.627	0.769776	0.202671	3.79816	0.000145774	0.00194725	IFT80	protein_coding
ENSG00000113248	100.598	1.42143	0.374477	3.79577	0.000147184	0.00196369	PCDHB15	protein_coding
ENSG00000170606	2500.32	0.790596	0.208378	3.79404	0.000148213	0.0019758	HSPA4	protein_coding
ENSG00000110107	1804.68	0.479211	0.126355	3.79259	0.000149085	0.0019864	PRPF19	protein_coding
ENSG00000117215	64.8533	-1.84659	0.487003	-3.79175	0.000149589	0.0019921	PLA2G2D	protein_coding
ENSG00000011422	192.858	-1.06333	0.280528	-3.79047	0.000150364	0.00200141	PLAUR	protein_coding
ENSG00000187079	1136.29	1.51482	0.399697	3.78992	0.000150696	0.00200481	TEAD1	protein_coding
ENSG00000091536	51.6518	1.5173	0.400413	3.78933	0.000151051	0.00200851	MYO15A	protein_coding
ENSG00000253537	80.2765	1.87023	0.493582	3.7891	0.000151196	0.00200942	PCDHGA7	protein_coding
ENSG00000120322	26.7961	1.84139	0.486005	3.78884	0.000151355	0.00200948	PCDHB8	protein_coding
ENSG00000197375	1862.7	-0.897916	0.236983	-3.78895	0.000151286	0.00200948	SLC22A5	protein_coding
ENSG00000162739	256.3	-0.897192	0.236841	-3.78816	0.000151768	0.00201395	SLAMF6	protein_coding
ENSG00000198648	1213.11	-0.541463	0.143042	-3.78534	0.000153499	0.0020328	STK39	protein_coding
ENSG00000136888	1293.53	0.534867	0.141331	3.78451	0.000154011	0.00203751	ATP6V1G1	protein_coding
ENSG00000184374	15.5564	1.91262	0.506023	3.77972	0.000157007	0.002074	COLEC10	protein_coding
ENSG00000153291	242.944	1.49802	0.396475	3.77835	0.000157872	0.00208227	SLC25A27	protein_coding
ENSG00000137177	3400.89	0.753521	0.199448	3.77804	0.000158068	0.00208381	KIF13A	protein_coding
ENSG00000264717	94.303	-1.45384	0.384829	-3.77789	0.000158165	0.00208404	NPY4R2	protein_coding
ENSG00000196781	902.51	1.29124	0.341861	3.77708	0.000158679	0.00208765	TLE1	protein_coding
ENSG00000103365	1724.64	0.612149	0.16214	3.77543	0.000159729	0.00209935	GGA2	protein_coding
ENSG00000101871	729.457	-0.754926	0.199967	-3.77525	0.000159846	0.00209984	MID1	protein_coding
ENSG00000134376	7.53894	1.92724	0.510709	3.77366	0.000160872	0.00211225	CRB1	protein_coding
ENSG00000055955	87.1355	1.2756	0.338062	3.77326	0.00016113	0.00211458	ITIH4	protein_coding
ENSG00000142661	1664.08	1.33718	0.354719	3.7697	0.000163447	0.00214176	MYOM3	protein_coding
ENSG00000136240	6407.93	-0.486731	0.129115	-3.76975	0.000163414	0.00214176	KDELR2	protein_coding
ENSG00000143842	1812.01	0.439255	0.116544	3.769	0.000163901	0.00214664	SOX13	protein_coding
ENSG00000128989	3316.48	0.331459	0.0879606	3.76827	0.000164382	0.00214971	ARPP19	protein_coding
ENSG00000120440	7.32215	-1.94553	0.516375	-3.76766	0.000164782	0.00215386	TTLL2	protein_coding
ENSG00000204520	496.569	-0.916654	0.24331	-3.76743	0.000164935	0.00215478	MICA	protein_coding
ENSG00000221886	114.276	1.37127	0.364059	3.76662	0.000165469	0.00216069	ZBED8	protein_coding
ENSG00000082805	961.73	0.969739	0.257574	3.76489	0.000166621	0.00217355	ERC1	protein_coding
ENSG00000197584	61.8472	1.88428	0.500786	3.76264	0.000168129	0.00218995	KCNMB2	protein_coding
ENSG00000165507	1205.45	1.69338	0.450144	3.76188	0.000168644	0.00219556	C10orf10	protein_coding
ENSG00000053702	137.943	-1.05606	0.280949	-3.75888	0.000170673	0.00222088	NRIP2	protein_coding
ENSG00000196453	363.564	0.732471	0.195015	3.75597	0.00017267	0.0022424	ZNF777	protein_coding
ENSG00000069702	1602.37	0.757692	0.201775	3.75513	0.000173253	0.00224884	TGFBR3	protein_coding
ENSG00000131188	38.4935	1.79393	0.478156	3.75176	0.000175596	0.00227474	PRR7	protein_coding
ENSG00000145779	544.929	-1.15771	0.308607	-3.75141	0.000175844	0.00227683	TNFAIP8	protein_coding
ENSG00000154928	84.5756	1.82661	0.487176	3.7494	0.000177261	0.00229405	EPHB1	protein_coding
ENSG00000072042	1036.24	0.984066	0.262473	3.74921	0.000177393	0.00229461	RDH11	protein_coding
ENSG00000100218	8.55748	1.86745	0.498169	3.74863	0.000177801	0.00229875	RSPH14	protein_coding
ENSG00000213853	2412.08	1.38883	0.370523	3.7483	0.000178034	0.00230044	EMP2	protein_coding
ENSG00000227507	180.286	-1.14239	0.304966	-3.74595	0.000179711	0.00232001	LTB	protein_coding
ENSG00000166278	1207.88	-0.468575	0.125093	-3.74581	0.000179815	0.0023202	C2	protein_coding
ENSG00000142627	879.127	-1.13178	0.30216	-3.74564	0.000179931	0.00232056	EPHA2	protein_coding
ENSG00000172016	61314.2	-1.60412	0.428333	-3.74504	0.000180362	0.00232498	REG3A	protein_coding
ENSG00000120068	49.4658	-1.60837	0.429816	-3.74199	0.000182572	0.00234999	HOXB8	protein_coding
ENSG00000198626	275.526	1.69937	0.454155	3.74182	0.00018269	0.0023503	RYR2	protein_coding
ENSG00000080823	200.646	1.56556	0.418409	3.74171	0.000182776	0.0023503	MOK	protein_coding
ENSG00000141040	106.829	1.40619	0.375831	3.74156	0.00018288	0.00235048	ZNF287	protein_coding
ENSG00000136297	17.1055	1.84074	0.492066	3.74085	0.000183402	0.00235603	MMD2	protein_coding
ENSG00000137819	915.045	-0.974401	0.260547	-3.73983	0.000184142	0.00236322	PAQR5	protein_coding
ENSG00000242852	154.352	1.47619	0.394942	3.73774	0.000185684	0.00237913	ZNF709	protein_coding
ENSG00000135127	298.618	1.22463	0.327646	3.73765	0.000185746	0.00237913	BICDL1	protein_coding
ENSG00000135773	561.022	-0.906553	0.242768	-3.73424	0.000188284	0.00240574	CAPN9	protein_coding
ENSG00000135083	151.393	-0.983167	0.263301	-3.73401	0.000188457	0.00240678	CCNJL	protein_coding
ENSG00000107968	297.435	-0.831257	0.222717	-3.73235	0.000189702	0.00242032	MAP3K8	protein_coding
ENSG00000116991	1070.13	-0.806425	0.216125	-3.73129	0.000190499	0.0024293	SIPA1L2	protein_coding
ENSG00000143369	1659.82	1.87178	0.501717	3.73074	0.000190915	0.00243342	ECM1	protein_coding
ENSG00000204287	28900.6	-0.599893	0.160814	-3.73036	0.000191207	0.00243596	HLA-DRA	protein_coding
ENSG00000146013	94.1727	-1.3753	0.368706	-3.73007	0.000191429	0.00243641	GFRA3	protein_coding
ENSG00000019485	492.928	0.890773	0.238863	3.72922	0.000192073	0.00244223	PRDM11	protein_coding
ENSG00000163534	56.3502	-1.80015	0.482774	-3.72877	0.000192416	0.0024454	FCRL1	protein_coding
ENSG00000186889	59.6298	1.65296	0.443427	3.7277	0.000193232	0.00245339	TMEM17	protein_coding
ENSG00000067840	403.933	1.75577	0.47104	3.72744	0.000193438	0.00245481	PDZD4	protein_coding
ENSG00000164761	179.249	1.57515	0.422701	3.72639	0.00019424	0.00246379	TNFRSF11B	protein_coding
ENSG00000178796	9.48126	1.803	0.483911	3.72589	0.00019463	0.00246754	RIIAD1	protein_coding
ENSG00000104976	167.738	0.965026	0.259048	3.72529	0.000195094	0.00247223	SNAPC2	protein_coding
ENSG00000174123	83.0511	-1.4774	0.39686	-3.72271	0.000197094	0.00249637	TLR10	protein_coding
ENSG00000138078	2002.87	0.729988	0.196174	3.72112	0.000198342	0.00250975	PREPL	protein_coding
ENSG00000173702	27433	-0.971259	0.26109	-3.72001	0.000199212	0.00251831	MUC13	protein_coding
ENSG00000185324	1657.31	0.668011	0.179601	3.71942	0.00019968	0.00252301	CDK10	protein_coding
ENSG00000166900	1784.26	-0.511927	0.137708	-3.71748	0.000201224	0.00254006	STX3	protein_coding
ENSG00000148400	1606.85	-0.661288	0.178054	-3.71398	0.000204021	0.00257413	NOTCH1	protein_coding
ENSG00000104921	104.077	-1.57441	0.424032	-3.71295	0.000204859	0.00258346	FCER2	protein_coding
ENSG00000276966	806.638	1.00561	0.270854	3.71274	0.000205027	0.00258433	HIST1H4E	protein_coding
ENSG00000214652	73.8308	1.67606	0.451451	3.7126	0.000205138	0.00258448	ZNF727	protein_coding
ENSG00000089639	765.636	-0.456235	0.122913	-3.71185	0.000205753	0.00259098	GMIP	protein_coding
ENSG00000168010	1000.84	-0.451052	0.12157	-3.71023	0.00020707	0.0026038	ATG16L2	protein_coding
ENSG00000173575	4011.74	-0.410623	0.110703	-3.70924	0.000207886	0.00261156	CHD2	protein_coding
ENSG00000204852	252.341	1.20063	0.323834	3.70756	0.000209264	0.0026276	TCTN1	protein_coding
ENSG00000121871	46.4543	-1.57178	0.42398	-3.70721	0.000209557	0.00263002	SLITRK3	protein_coding
ENSG00000154175	1181.39	-1.09638	0.295755	-3.70707	0.000209668	0.00263016	ABI3BP	protein_coding
ENSG00000177084	1490.92	-0.596473	0.160922	-3.70659	0.000210067	0.00263389	POLE	protein_coding
ENSG00000056558	501.295	-0.577626	0.155895	-3.70523	0.000211196	0.00264678	TRAF1	protein_coding
ENSG00000162882	939.674	1.06303	0.287078	3.70294	0.000213116	0.00266573	HAAO	protein_coding
ENSG00000103966	1561.35	-0.804907	0.217525	-3.7003	0.000215344	0.00269103	EHD4	protein_coding
ENSG00000129353	1940.89	-0.798307	0.215778	-3.69967	0.000215877	0.00269594	SLC44A2	protein_coding
ENSG00000113749	453.967	1.35487	0.366234	3.69948	0.000216043	0.00269594	HRH2	protein_coding
ENSG00000141639	142.74	1.75901	0.475601	3.6985	0.000216879	0.00270375	MAPK4	protein_coding
ENSG00000186017	212.995	1.25417	0.339189	3.69757	0.000217675	0.00271239	ZNF566	protein_coding
ENSG00000129596	180.845	1.86152	0.503652	3.69605	0.000218978	0.00272731	CDO1	protein_coding
ENSG00000134398	884.448	-0.913906	0.247282	-3.6958	0.000219195	0.00272872	ERN2	protein_coding
ENSG00000137098	19.7524	1.75407	0.474696	3.69515	0.000219756	0.00273441	SPAG8	protein_coding
ENSG00000173141	548.055	0.511517	0.138437	3.69495	0.000219932	0.00273529	MRPL57	protein_coding
ENSG00000121005	126.016	1.78191	0.482301	3.69461	0.000220223	0.00273633	CRISPLD1	protein_coding
ENSG00000046651	1366.94	-0.408616	0.110648	-3.69292	0.000221692	0.00275064	OFD1	protein_coding
ENSG00000239305	3112.43	-0.930429	0.251935	-3.69313	0.000221509	0.00275064	RNF103	protein_coding
ENSG00000197879	5135.82	-0.369732	0.100117	-3.69299	0.000221633	0.00275064	MYO1C	protein_coding
ENSG00000090971	122.973	1.74554	0.472741	3.69239	0.000222155	0.00275378	NAT14	protein_coding
ENSG00000198049	29.6068	1.86347	0.504938	3.69049	0.000223823	0.00277314	AVPR1B	protein_coding
ENSG00000095110	247.48	-1.18923	0.322261	-3.69026	0.000224022	0.00277429	NXPE1	protein_coding
ENSG00000143184	28.1607	-1.60188	0.434117	-3.68997	0.000224283	0.00277597	XCL1	protein_coding
ENSG00000001626	1852.54	-0.838605	0.227272	-3.68987	0.00022437	0.00277597	CFTR	protein_coding
ENSG00000148483	2135.97	-0.7577	0.205468	-3.68769	0.000226302	0.00279326	TMEM236	protein_coding
ENSG00000112079	2364.53	-0.656198	0.17794	-3.68776	0.000226239	0.00279326	STK38	protein_coding
ENSG00000203668	553.335	-0.783569	0.212738	-3.68325	0.000230276	0.0028383	CHML	protein_coding
ENSG00000146285	429.928	-0.879563	0.238893	-3.68182	0.000231571	0.00285157	SCML4	protein_coding
ENSG00000197748	58.9412	1.75785	0.477518	3.68123	0.000232116	0.00285559	CFAP43	protein_coding
ENSG00000130707	5971.67	-0.553132	0.150296	-3.68028	0.000232978	0.0028635	ASS1	protein_coding
ENSG00000080709	34.4517	1.85792	0.504912	3.67968	0.000233522	0.00286885	KCNN2	protein_coding
ENSG00000149781	741.933	-0.465943	0.126643	-3.67917	0.000233992	0.00287327	FERMT3	protein_coding
ENSG00000174640	932.677	-0.564692	0.153564	-3.67724	0.00023577	0.00289375	SLCO2A1	protein_coding
ENSG00000160741	758.929	0.505562	0.137529	3.67604	0.000236878	0.00290598	CRTC2	protein_coding
ENSG00000114439	1205.76	1.296	0.352616	3.67538	0.000237496	0.00291083	BBX	protein_coding
ENSG00000167971	73.952	1.69303	0.460639	3.67539	0.000237482	0.00291083	CASKIN1	protein_coding
ENSG00000247746	111.668	1.48747	0.404958	3.67315	0.000239578	0.00293497	USP51	protein_coding
ENSG00000159314	2759.84	-0.789832	0.21505	-3.67279	0.000239916	0.00293773	ARHGAP27	protein_coding
ENSG00000163520	848.666	-0.877071	0.238871	-3.67174	0.000240906	0.00294848	FBLN2	protein_coding
ENSG00000111725	1359.18	-0.683481	0.186165	-3.67137	0.000241254	0.00295011	PRKAB1	protein_coding
ENSG00000213203	405.13	-0.655433	0.178532	-3.67124	0.000241378	0.00295011	GIMAP1	protein_coding
ENSG00000101098	51.0393	1.82605	0.497386	3.67129	0.000241328	0.00295011	RIMS4	protein_coding
ENSG00000167100	98.3551	1.81841	0.495441	3.67029	0.00024228	0.00295975	SAMD14	protein_coding
ENSG00000079819	3298.75	-0.427699	0.116559	-3.66939	0.00024313	0.00296875	EPB41L2	protein_coding
ENSG00000157111	429.115	-0.793973	0.21642	-3.66867	0.000243811	0.00297568	TMEM171	protein_coding
ENSG00000169442	331.446	-0.961277	0.262226	-3.66583	0.000246537	0.00300614	CD52	protein_coding
ENSG00000214338	8.87531	1.85395	0.505801	3.66538	0.000246969	0.00301001	SOGA3	protein_coding
ENSG00000149403	25.8657	1.71082	0.466777	3.66518	0.000247166	0.003011	GRIK4	protein_coding
ENSG00000099860	441.084	-0.887505	0.242292	-3.66295	0.000249326	0.00303449	GADD45B	protein_coding
ENSG00000092529	228.776	-1.21748	0.332446	-3.6622	0.000250063	0.00304204	CAPN3	protein_coding
ENSG00000148218	1957.63	0.464438	0.126893	3.66007	0.000252144	0.00306308	ALAD	protein_coding
ENSG00000105767	153.129	1.42305	0.388859	3.65957	0.000252641	0.0030677	CADM4	protein_coding
ENSG00000187630	678.095	-1.08549	0.296676	-3.65885	0.000253352	0.0030749	DHRS4L2	protein_coding
ENSG00000124422	4600.55	0.424037	0.115984	3.656	0.000256185	0.00310496	USP22	protein_coding
ENSG00000166479	1745.76	-0.511471	0.139943	-3.65484	0.000257338	0.0031175	TMX3	protein_coding
ENSG00000138964	593.674	-0.958411	0.262258	-3.65445	0.000257729	0.00312079	PARVG	protein_coding
ENSG00000153179	1449.75	-0.512316	0.140207	-3.65399	0.000258195	0.00312354	RASSF3	protein_coding
ENSG00000130592	1443.66	-0.580953	0.159049	-3.65266	0.000259535	0.00313684	LSP1	protein_coding
ENSG00000173207	257.191	-1.04119	0.285214	-3.65054	0.000261685	0.00316137	CKS1B	protein_coding
ENSG00000124313	1207.52	1.00797	0.27618	3.64968	0.000262571	0.00317061	IQSEC2	protein_coding
ENSG00000122565	1736.06	-0.411247	0.112706	-3.64885	0.000263417	0.00317936	CBX3	protein_coding
ENSG00000137265	524.348	-0.927088	0.254086	-3.64871	0.000263558	0.00317959	IRF4	protein_coding
ENSG00000168594	11.8893	1.62981	0.446705	3.64851	0.000263762	0.00318059	ADAM29	protein_coding
ENSG00000182197	3182.03	-0.691124	0.18945	-3.64805	0.000264239	0.00318488	EXT1	protein_coding
ENSG00000151690	2614.85	0.8081	0.221554	3.64742	0.000264887	0.00318974	MFSD6	protein_coding
ENSG00000135622	113.703	1.26436	0.346741	3.64642	0.000265915	0.00320065	SEMA4F	protein_coding
ENSG00000177888	754.361	0.701528	0.19244	3.64544	0.000266939	0.00321149	ZBTB41	protein_coding
ENSG00000185101	3598.71	-0.896501	0.245945	-3.64512	0.000267263	0.00321391	ANO9	protein_coding
ENSG00000108854	1490.65	-0.905616	0.248571	-3.64329	0.000269171	0.00323201	SMURF2	protein_coding
ENSG00000131096	386.87	-0.979145	0.26876	-3.6432	0.000269271	0.00323201	PYY	protein_coding
ENSG00000171827	243.421	1.04947	0.288052	3.64332	0.000269141	0.00323201	ZNF570	protein_coding
ENSG00000120733	3329.95	0.43132	0.118596	3.6369	0.000275943	0.00330462	KDM3B	protein_coding
ENSG00000155975	963.995	-0.639598	0.175882	-3.63652	0.000276346	0.00330758	VPS37A	protein_coding
ENSG00000136573	90.5755	-1.61718	0.444716	-3.63643	0.000276443	0.00330758	BLK	protein_coding
ENSG00000215788	362.05	-1.12929	0.310584	-3.63601	0.000276892	0.00331143	TNFRSF25	protein_coding
ENSG00000138821	458.608	-0.661935	0.18207	-3.63561	0.000277327	0.00331393	SLC39A8	protein_coding
ENSG00000138101	175.603	1.21674	0.334674	3.63558	0.000277354	0.00331393	DTNB	protein_coding
ENSG00000170871	2678.86	-0.438734	0.120696	-3.63505	0.000277927	0.00331926	KIAA0232	protein_coding
ENSG00000176845	995.424	-0.74386	0.204724	-3.63347	0.000279638	0.00333817	METRNL	protein_coding
ENSG00000104321	751.865	-0.501505	0.138064	-3.63242	0.000280776	0.00335023	TRPA1	protein_coding
ENSG00000122188	138.877	-1.1352	0.312626	-3.63118	0.000282124	0.00336478	LAX1	protein_coding
ENSG00000187486	60.9258	1.69503	0.46719	3.62814	0.000285466	0.00340309	KCNJ11	protein_coding
ENSG00000171560	8.42111	1.71147	0.471759	3.62785	0.000285796	0.00340547	FGA	protein_coding
ENSG00000283900	8.02359	1.83333	0.505574	3.62624	0.000287578	0.00342514	Z98749.3	protein_coding
ENSG00000109819	1243.99	-0.766758	0.211464	-3.62595	0.000287897	0.00342738	PPARGC1A	protein_coding
ENSG00000167286	251.418	-0.797902	0.220342	-3.62119	0.000293247	0.0034863	CD3D	protein_coding
ENSG00000163297	2435.03	-0.516391	0.142658	-3.61979	0.000294838	0.00350362	ANTXR2	protein_coding
ENSG00000108700	189.583	-1.30079	0.35937	-3.61963	0.000295022	0.00350423	CCL8	protein_coding
ENSG00000108846	2509.43	-0.555136	0.153383	-3.61928	0.000295422	0.00350739	ABCC3	protein_coding
ENSG00000151948	10.9625	-1.83615	0.507408	-3.61869	0.000296099	0.00351224	GLT1D1	protein_coding
ENSG00000173641	243.766	-0.94012	0.259969	-3.61628	0.00029887	0.0035435	HSPB7	protein_coding
ENSG00000139323	814.624	-0.475248	0.131462	-3.61511	0.000300225	0.00355795	POC1B	protein_coding
ENSG00000117748	615.615	0.558619	0.154548	3.61453	0.000300889	0.0035642	RPA2	protein_coding
ENSG00000222018	6.82546	-1.85537	0.513518	-3.61306	0.000302603	0.00357964	C21orf140	protein_coding
ENSG00000174721	47.1965	1.44022	0.398611	3.6131	0.000302563	0.00357964	FGFBP3	protein_coding
ENSG00000186517	921.428	-0.748892	0.207272	-3.61309	0.000302575	0.00357964	ARHGAP30	protein_coding
ENSG00000112624	1455.88	0.477225	0.132101	3.61258	0.000303171	0.00358474	BICRAL	protein_coding
ENSG00000077984	112.851	-0.966291	0.267543	-3.61173	0.000304165	0.00359486	CST7	protein_coding
ENSG00000059804	426.914	-0.860006	0.238176	-3.6108	0.000305255	0.00360612	SLC2A3	protein_coding
ENSG00000117419	466.87	0.619387	0.171588	3.60973	0.000306512	0.00361607	ERI3	protein_coding
ENSG00000141404	208.505	-1.66195	0.460404	-3.60976	0.000306485	0.00361607	GNAL	protein_coding
ENSG00000089723	33.3014	1.68625	0.467405	3.60768	0.000308951	0.0036432	OTUB2	protein_coding
ENSG00000180182	2376.66	-0.382195	0.105996	-3.60575	0.000311254	0.00366871	MED14	protein_coding
ENSG00000111110	352.524	1.33338	0.369935	3.60436	0.000312923	0.00368671	PPM1H	protein_coding
ENSG00000276644	1025.01	0.764293	0.212153	3.60255	0.000315105	0.00370575	DACH1	protein_coding
ENSG00000253485	58.5469	1.73001	0.480253	3.60229	0.000315421	0.00370779	PCDHGA5	protein_coding
ENSG00000116857	635.142	0.589067	0.163563	3.60147	0.000316417	0.00371783	TMEM9	protein_coding
ENSG00000166483	949.367	-0.800264	0.222222	-3.60119	0.000316759	0.00372017	WEE1	protein_coding
ENSG00000135447	128.093	1.5867	0.44062	3.60107	0.000316906	0.00372023	PPP1R1A	protein_coding
ENSG00000118508	243.948	-0.730451	0.202853	-3.60088	0.000317142	0.00372133	RAB32	protein_coding
ENSG00000136514	248.269	1.01829	0.28298	3.59846	0.000320102	0.00375438	RTP4	protein_coding
ENSG00000085276	774.859	-0.863586	0.240033	-3.59778	0.000320943	0.00376255	MECOM	protein_coding
ENSG00000168961	1347.09	-0.547063	0.152062	-3.59764	0.000321121	0.00376295	LGALS9	protein_coding
ENSG00000091138	8218.59	-0.957313	0.266119	-3.59731	0.000321522	0.00376596	SLC26A3	protein_coding
ENSG00000219073	30.3972	-1.81971	0.505991	-3.59633	0.000322741	0.00377687	CELA3B	protein_coding
ENSG00000256394	22.5856	-1.8633	0.51819	-3.59579	0.000323404	0.00378293	ASIC5	protein_coding
ENSG00000165837	8.3143	-1.82991	0.509181	-3.59384	0.000325846	0.00380469	ERICH6B	protein_coding
ENSG00000182162	231.008	-0.91778	0.255415	-3.5933	0.00032652	0.00381085	P2RY8	protein_coding
ENSG00000178385	828.421	0.536111	0.149221	3.59274	0.000327223	0.00381736	PLEKHM3	protein_coding
ENSG00000121904	47.253	1.8129	0.504642	3.59244	0.000327595	0.00382	CSMD2	protein_coding
ENSG00000171735	732.565	1.08181	0.301295	3.59055	0.000329982	0.00384611	CAMTA1	protein_coding
ENSG00000109906	1289.14	1.26316	0.35192	3.58935	0.000331504	0.00386042	ZBTB16	protein_coding
ENSG00000132153	1320.95	0.472613	0.131797	3.58591	0.000335905	0.00390645	DHX30	protein_coding
ENSG00000203697	220.179	-0.990308	0.276253	-3.58479	0.00033735	0.00392151	CAPN8	protein_coding
ENSG00000084093	1220.5	-0.603238	0.168291	-3.5845	0.000337719	0.00392406	REST	protein_coding
ENSG00000150667	10.2495	1.82104	0.508148	3.58369	0.000338778	0.00393461	FSIP1	protein_coding
ENSG00000104341	782.396	-1.32308	0.369411	-3.5816	0.000341501	0.00396096	LAPTM4B	protein_coding
ENSG00000204442	84.9527	1.65218	0.461679	3.57864	0.00034539	0.00399544	FAM155A	protein_coding
ENSG00000185532	495.918	-0.818034	0.228662	-3.57748	0.000346928	0.00400849	PRKG1	protein_coding
ENSG00000065413	679.4	-0.677241	0.189309	-3.57744	0.000346978	0.00400849	ANKRD44	protein_coding
ENSG00000156172	66.2782	1.38684	0.387762	3.57651	0.000348206	0.00402089	C8orf37	protein_coding
ENSG00000204290	11.9684	-1.82264	0.509757	-3.5755	0.000349558	0.00403117	BTNL2	protein_coding
ENSG00000158806	46.1402	1.5238	0.426229	3.57507	0.000350134	0.00403439	NPM2	protein_coding
ENSG00000278259	1342.47	-0.566228	0.158383	-3.57506	0.000350146	0.00403439	MYO19	protein_coding
ENSG00000148154	2513.06	-0.523662	0.146653	-3.57075	0.00035596	0.00409461	UGCG	protein_coding
ENSG00000132692	23.9854	-1.75107	0.490396	-3.57072	0.000355998	0.00409461	BCAN	protein_coding
ENSG00000125450	825.816	-0.417209	0.116849	-3.57049	0.00035632	0.00409651	NUP85	protein_coding
ENSG00000124256	194.516	-0.795823	0.222978	-3.56906	0.000358262	0.00411522	ZBP1	protein_coding
ENSG00000187699	1846.5	-1.38595	0.388352	-3.5688	0.000358617	0.00411749	C2orf88	protein_coding
ENSG00000145416	337.258	-1.03275	0.289492	-3.56746	0.000360454	0.00413495	MARCH1	protein_coding
ENSG00000112406	2683.33	-0.61783	0.173221	-3.56671	0.000361487	0.00414498	HECA	protein_coding
ENSG00000198113	746.427	-0.815889	0.228791	-3.56609	0.000362352	0.00414947	TOR4A	protein_coding
ENSG00000167333	441.042	1.13477	0.318213	3.56608	0.000362355	0.00414947	TRIM68	protein_coding
ENSG00000151208	2095.93	0.740398	0.207653	3.56555	0.000363087	0.00415422	DLG5	protein_coding
ENSG00000074964	2490.2	0.89634	0.251425	3.56504	0.000363794	0.00416049	ARHGEF10L	protein_coding
ENSG00000205085	87.0648	1.69916	0.476799	3.56368	0.000365694	0.00417856	FAM71F2	protein_coding
ENSG00000204428	34.0407	1.51002	0.423826	3.56283	0.00036688	0.00418845	LY6G5C	protein_coding
ENSG00000036530	37.7793	1.77054	0.497021	3.5623	0.000367625	0.00419512	CYP46A1	protein_coding
ENSG00000127951	5794.94	-0.492202	0.138198	-3.56159	0.000368621	0.00420466	FGL2	protein_coding
ENSG00000156026	1796.13	-0.404233	0.113505	-3.56137	0.000368932	0.00420637	MCU	protein_coding
ENSG00000136014	28.0584	1.54258	0.433264	3.56037	0.000370332	0.0042205	USP44	protein_coding
ENSG00000134602	468.979	1.22233	0.34343	3.55919	0.000371997	0.00423578	STK26	protein_coding
ENSG00000180287	34.1324	1.79617	0.504824	3.55802	0.000373659	0.00425285	PLD5	protein_coding
ENSG00000102781	371.578	0.804169	0.226054	3.55742	0.000374522	0.00425897	KATNAL1	protein_coding
ENSG00000256045	5.51523	-1.83026	0.514847	-3.55495	0.000378052	0.00429538	MTRNR2L10	protein_coding
ENSG00000115808	1943.73	-0.375369	0.105611	-3.55424	0.000379072	0.00430323	STRN	protein_coding
ENSG00000122756	362.829	-1.00066	0.281586	-3.55366	0.00037991	0.00431087	CNTFR	protein_coding
ENSG00000253251	82.6933	1.59953	0.450148	3.55334	0.000380375	0.00431427	AC008560.1	protein_coding
ENSG00000157131	49.4948	1.78741	0.503125	3.55261	0.000381423	0.00432429	C8A	protein_coding
ENSG00000120337	28.9113	-1.64658	0.463663	-3.55125	0.000383406	0.004343	TNFSF18	protein_coding
ENSG00000176105	2551.29	-0.555953	0.15659	-3.55038	0.00038467	0.00435471	YES1	protein_coding
ENSG00000214814	907.673	-0.812999	0.228994	-3.55031	0.000384773	0.00435471	FER1L6	protein_coding
ENSG00000101608	4927.54	-0.639145	0.180042	-3.54998	0.000385258	0.00435832	MYL12A	protein_coding
ENSG00000143954	65.01	-1.66885	0.470147	-3.54963	0.000385766	0.00436029	REG3G	protein_coding
ENSG00000162373	55.1995	1.43435	0.40411	3.5494	0.000386108	0.00436227	BEND5	protein_coding
ENSG00000163673	32.1114	1.68702	0.475322	3.54923	0.000386363	0.00436326	DCLK3	protein_coding
ENSG00000142733	403.299	-0.654003	0.184324	-3.54812	0.000387985	0.00437781	MAP3K6	protein_coding
ENSG00000065675	161.075	-0.943072	0.265806	-3.54797	0.000388211	0.00437846	PRKCQ	protein_coding
ENSG00000144868	71.5767	1.66386	0.469012	3.54757	0.000388799	0.00438321	TMEM108	protein_coding
ENSG00000213462	381.803	0.677362	0.191029	3.54587	0.000391324	0.00440787	ERV3-1	protein_coding
ENSG00000214491	28.0304	1.68378	0.47498	3.54495	0.000392688	0.00442133	SEC14L6	protein_coding
ENSG00000135655	2018.79	-0.372921	0.105244	-3.5434	0.000395006	0.0044436	USP15	protein_coding
ENSG00000166598	13049.2	-0.418391	0.118126	-3.5419	0.000397263	0.00446707	HSP90B1	protein_coding
ENSG00000197329	1915.82	-0.536007	0.151345	-3.54163	0.000397663	0.00446965	PELI1	protein_coding
ENSG00000110841	1661.49	1.38161	0.390236	3.54046	0.000399432	0.0044858	PPFIBP1	protein_coding
ENSG00000136490	349.263	-0.873453	0.246707	-3.54045	0.000399443	0.0044858	LIMD2	protein_coding
ENSG00000147130	934.109	0.676142	0.191025	3.53955	0.000400807	0.00449919	ZMYM3	protein_coding
ENSG00000158023	30.1561	1.74404	0.492778	3.5392	0.000401346	0.0045033	WDR66	protein_coding
ENSG00000082269	1630.19	-0.575296	0.162619	-3.5377	0.000403632	0.00452313	FAM135A	protein_coding
ENSG00000167676	333.209	-0.729316	0.206294	-3.53533	0.000407262	0.00455991	PLIN4	protein_coding
ENSG00000115828	156.428	1.50378	0.425402	3.53497	0.000407823	0.00456228	QPCT	protein_coding
ENSG00000137709	52.7845	-1.42549	0.403245	-3.53506	0.000407684	0.00456228	POU2F3	protein_coding
ENSG00000184012	6031.57	-0.817151	0.231178	-3.53472	0.000408209	0.00456464	TMPRSS2	protein_coding
ENSG00000105701	3067.69	0.757286	0.214343	3.53306	0.000410772	0.00458938	FKBP8	protein_coding
ENSG00000217555	374.849	0.857482	0.242926	3.52981	0.000415855	0.00464221	CKLF	protein_coding
ENSG00000167984	408.78	-0.785598	0.222602	-3.52915	0.00041689	0.00465178	NLRC3	protein_coding
ENSG00000182795	3022.18	1.08466	0.307509	3.52726	0.000419891	0.00468326	C1orf116	protein_coding
ENSG00000169710	1474.25	0.514747	0.145966	3.52649	0.000421105	0.0046944	FASN	protein_coding
ENSG00000234409	30.5277	1.73861	0.493028	3.5264	0.000421249	0.0046944	CCDC188	protein_coding
ENSG00000136720	858.765	-0.427835	0.121361	-3.52531	0.000422983	0.00471172	HS6ST1	protein_coding
ENSG00000076108	4116.52	0.390115	0.110695	3.52424	0.000424703	0.00472485	BAZ2A	protein_coding
ENSG00000127418	414.687	-0.908642	0.257954	-3.5225	0.000427496	0.00475188	FGFRL1	protein_coding
ENSG00000114867	5464.51	-0.347904	0.0987988	-3.52134	0.000429369	0.00476864	EIF4G1	protein_coding
ENSG00000180190	172.552	1.33382	0.378829	3.5209	0.00043009	0.00477462	TDRP	protein_coding
ENSG00000214265	20.934	1.66571	0.473402	3.5186	0.000433833	0.00481413	AC124312.1	protein_coding
ENSG00000141338	1503.74	-0.638549	0.181586	-3.5165	0.000437271	0.00484406	ABCA8	protein_coding
ENSG00000100105	809.991	0.657948	0.187146	3.51569	0.000438618	0.00485692	PATZ1	protein_coding
ENSG00000110844	306.161	1.19338	0.339618	3.5139	0.000441581	0.00488147	PRPF40B	protein_coding
ENSG00000012174	517.834	0.558715	0.159021	3.51348	0.000442285	0.00488718	MBTPS2	protein_coding
ENSG00000177103	118.466	1.74908	0.498096	3.51153	0.000445527	0.00491305	DSCAML1	protein_coding
ENSG00000140057	86.7001	1.53687	0.437651	3.51164	0.000445349	0.00491305	AK7	protein_coding
ENSG00000189233	126.171	-1.00286	0.285592	-3.51151	0.000445565	0.00491305	NUGGC	protein_coding
ENSG00000177694	542.041	-0.703016	0.200241	-3.51084	0.000446695	0.00491928	NAALADL2	protein_coding
ENSG00000174282	2514.31	0.635717	0.181134	3.50966	0.000448688	0.00493542	ZBTB4	protein_coding
ENSG00000203691	14.8439	-1.80341	0.513846	-3.50963	0.000448726	0.00493542	AC092811.1	protein_coding
ENSG00000122733	58.1587	1.74219	0.496543	3.50864	0.000450408	0.00494976	PHF24	protein_coding
ENSG00000124225	974.093	-0.674503	0.1923	-3.50755	0.000452254	0.00496587	PMEPA1	protein_coding
ENSG00000145012	7563.33	0.412136	0.117499	3.50758	0.000452201	0.00496587	LPP	protein_coding
ENSG00000124942	64377.7	-0.55526	0.158325	-3.5071	0.000453021	0.00497221	AHNAK	protein_coding
ENSG00000198435	571.795	-0.861589	0.245704	-3.50662	0.000453838	0.00497908	NRARP	protein_coding
ENSG00000205358	1295.96	-0.76387	0.217886	-3.50583	0.000455192	0.00499184	MT1H	protein_coding
ENSG00000178115	75.542	1.38015	0.393756	3.50508	0.000456464	0.0050037	GOLGA8Q	protein_coding
ENSG00000186854	721.288	-1.06293	0.30332	-3.50433	0.00045776	0.0050137	TRABD2A	protein_coding
ENSG00000092421	2695.84	-0.79806	0.227855	-3.50249	0.000460924	0.00504202	SEMA6A	protein_coding
ENSG00000143546	75.0844	-1.5799	0.451257	-3.50111	0.000463324	0.00506615	S100A8	protein_coding
ENSG00000135919	771.359	-0.795502	0.227225	-3.50094	0.000463615	0.00506721	SERPINE2	protein_coding
ENSG00000138755	224.073	-1.16051	0.331537	-3.5004	0.000464558	0.0050754	CXCL9	protein_coding
ENSG00000168116	171.174	0.891277	0.254639	3.50015	0.000464993	0.00507803	KIAA1586	protein_coding
ENSG00000178585	666.649	0.49477	0.141428	3.49839	0.000468077	0.00510532	CTNNBIP1	protein_coding
ENSG00000170381	747.128	1.76054	0.503469	3.49681	0.000470854	0.00513347	SEMA3E	protein_coding
ENSG00000101337	2215.68	0.755819	0.216215	3.49569	0.000472845	0.00515302	TM9SF4	protein_coding
ENSG00000131473	3964.28	0.351346	0.100514	3.49549	0.000473199	0.00515473	ACLY	protein_coding
ENSG00000186648	132.888	1.49671	0.42827	3.49478	0.000474452	0.00516624	CARMIL3	protein_coding
ENSG00000131370	513.493	-0.715286	0.204732	-3.49377	0.000476248	0.00517932	SH3BP5	protein_coding
ENSG00000162959	380.582	-0.745876	0.213486	-3.49379	0.000476216	0.00517932	MEMO1	protein_coding
ENSG00000101290	2519.22	0.806838	0.231152	3.49051	0.000482099	0.00523485	CDS2	protein_coding
ENSG00000172716	557.481	-0.801314	0.229564	-3.4906	0.00048194	0.00523485	SLFN11	protein_coding
ENSG00000134242	605.475	-0.625645	0.179243	-3.49048	0.000482154	0.00523485	PTPN22	protein_coding
ENSG00000074966	119.398	-0.950802	0.272424	-3.49016	0.00048274	0.00523904	TXK	protein_coding
ENSG00000108830	39.3835	1.66587	0.477448	3.48912	0.000484611	0.00525716	RND2	protein_coding
ENSG00000261934	69.9494	1.46937	0.421306	3.48766	0.000487271	0.00528382	PCDHGA9	protein_coding
ENSG00000197976	1708	-0.433645	0.124402	-3.48583	0.000490611	0.00531563	AKAP17A	protein_coding
ENSG00000154914	364.194	-0.856972	0.24589	-3.48519	0.000491795	0.00532358	USP43	protein_coding
ENSG00000178531	29.6999	1.67335	0.480252	3.48431	0.000493414	0.00533715	CTXN1	protein_coding
ENSG00000129682	199.427	1.43509	0.412003	3.4832	0.000495453	0.005357	FGF13	protein_coding
ENSG00000081800	2013.25	-0.867647	0.249117	-3.48289	0.000496039	0.00536112	SLC13A1	protein_coding
ENSG00000114405	111.322	1.57955	0.45362	3.48211	0.000497475	0.00537441	C3orf14	protein_coding
ENSG00000182866	382.073	-0.65811	0.18903	-3.48151	0.0004986	0.00538435	LCK	protein_coding
ENSG00000188199	35.0808	1.43867	0.413564	3.47872	0.000503818	0.00543085	NUTM2B	protein_coding
ENSG00000143595	1129.27	-1.73481	0.498701	-3.47865	0.000503945	0.00543085	AQP10	protein_coding
ENSG00000154134	106.91	-1.14698	0.329765	-3.47816	0.000504865	0.00543853	ROBO3	protein_coding
ENSG00000143119	1017.48	-0.732295	0.21084	-3.47322	0.000514248	0.00553049	CD53	protein_coding
ENSG00000239521	555.464	1.31553	0.37881	3.4728	0.000515061	0.00553696	GATS	protein_coding
ENSG00000123505	1743.48	-0.714464	0.205818	-3.47133	0.000517882	0.00556043	AMD1	protein_coding
ENSG00000150361	445.644	1.49989	0.432183	3.47049	0.000519505	0.00557328	KLHL1	protein_coding
ENSG00000255974	10.2355	1.65073	0.475667	3.47035	0.000519773	0.00557387	CYP2A6	protein_coding
ENSG00000147996	695.28	-0.555323	0.160043	-3.46983	0.000520781	0.00558186	CBWD5	protein_coding
ENSG00000152926	712.036	0.956381	0.275831	3.46727	0.000525776	0.00563131	ZNF117	protein_coding
ENSG00000104435	753.78	1.44952	0.418092	3.46698	0.000526343	0.00563508	STMN2	protein_coding
ENSG00000085117	2973.14	0.523721	0.151111	3.4658	0.000528654	0.00565519	CD82	protein_coding
ENSG00000118557	90.0594	-1.18909	0.343399	-3.46271	0.000534773	0.00571831	PMFBP1	protein_coding
ENSG00000155052	599.068	1.49229	0.430995	3.46242	0.000535334	0.00572197	CNTNAP5	protein_coding
ENSG00000149289	772.056	-0.567327	0.163884	-3.46176	0.000536662	0.00573382	ZC3H12C	protein_coding
ENSG00000103316	117.087	1.65171	0.477262	3.4608	0.000538579	0.00574673	CRYM	protein_coding
ENSG00000197471	652.874	-0.552284	0.159587	-3.4607	0.000538765	0.00574673	SPN	protein_coding
ENSG00000184144	52.4687	-1.5162	0.43808	-3.461	0.000538167	0.00574673	CNTN2	protein_coding
ENSG00000082512	928.111	-0.773971	0.223652	-3.4606	0.000538969	0.00574673	TRAF5	protein_coding
ENSG00000143156	155.806	1.01778	0.294299	3.45833	0.000543543	0.00578552	NME7	protein_coding
ENSG00000108405	709.765	-0.565973	0.163662	-3.45819	0.000543824	0.00578552	P2RX1	protein_coding
ENSG00000232013	5.99157	-1.76495	0.51069	-3.456	0.000548253	0.00581962	AC107021.1	protein_coding
ENSG00000182134	167.634	1.21975	0.352986	3.45551	0.000549257	0.00582644	TDRKH	protein_coding
ENSG00000170604	639.785	0.706256	0.204418	3.45497	0.000550364	0.00583327	IRF2BP1	protein_coding
ENSG00000248144	4174.83	-0.91928	0.266114	-3.45446	0.00055139	0.0058387	ADH1C	protein_coding
ENSG00000168993	102.044	1.72005	0.497946	3.45429	0.000551753	0.00584019	CPLX1	protein_coding
ENSG00000087460	9602.36	0.969692	0.280816	3.45312	0.00055414	0.00585834	GNAS	protein_coding
ENSG00000083857	13364.4	-0.717754	0.207882	-3.45269	0.000555022	0.00586348	FAT1	protein_coding
ENSG00000182050	81.8023	1.72324	0.499103	3.45267	0.000555075	0.00586348	MGAT4C	protein_coding
ENSG00000198089	1352.38	-0.435499	0.126193	-3.45106	0.000558393	0.00589616	SFI1	protein_coding
ENSG00000177707	1546.55	-0.755722	0.219032	-3.45029	0.000559988	0.00590584	NECTIN3	protein_coding
ENSG00000167995	1688.99	-1.37422	0.398418	-3.4492	0.00056226	0.00592503	BEST1	protein_coding
ENSG00000105281	923.352	-0.662246	0.192037	-3.44853	0.000563648	0.00593725	SLC1A5	protein_coding
ENSG00000180921	1645.56	-0.484576	0.140524	-3.44836	0.000563995	0.00593852	FAM83H	protein_coding
ENSG00000205643	115.362	1.06293	0.308376	3.44685	0.000567155	0.00596939	CDPF1	protein_coding
ENSG00000152954	35.6045	1.72289	0.499919	3.44634	0.00056823	0.0059782	NRSN1	protein_coding
ENSG00000099814	2489.05	-0.575858	0.167215	-3.44383	0.000573542	0.00602934	CEP170B	protein_coding
ENSG00000131409	167.339	1.68122	0.48826	3.44328	0.000574704	0.00603913	LRRC4B	protein_coding
ENSG00000151692	501.077	-0.602713	0.175108	-3.44195	0.000577533	0.00606155	RNF144A	protein_coding
ENSG00000204869	12.2602	1.73779	0.50506	3.44076	0.000580076	0.00608336	IGFL4	protein_coding
ENSG00000182255	13.9441	1.74493	0.50716	3.44059	0.000580442	0.00608476	KCNA4	protein_coding
ENSG00000145194	130.718	1.56517	0.45499	3.44	0.000581716	0.00609566	ECE2	protein_coding
ENSG00000110900	531.812	-0.584299	0.169875	-3.43958	0.000582626	0.00610243	TSPAN11	protein_coding
ENSG00000146425	1583.34	-0.484617	0.14091	-3.43921	0.000583425	0.00610624	DYNLT1	protein_coding
ENSG00000261594	18.4861	1.66771	0.484959	3.43886	0.000584159	0.00611148	TPBGL	protein_coding
ENSG00000142632	165.6	-0.829839	0.241355	-3.43825	0.000585483	0.00612287	ARHGEF19	protein_coding
ENSG00000064655	43.8214	1.61013	0.468385	3.43761	0.00058687	0.00613493	EYA2	protein_coding
ENSG00000163960	1909.82	0.347776	0.101216	3.43596	0.000590449	0.00616987	UBXN7	protein_coding
ENSG00000054793	3785.24	0.43919	0.127849	3.43522	0.00059207	0.00618187	ATP9A	protein_coding
ENSG00000196407	5.09696	-1.76017	0.512372	-3.43533	0.00059184	0.00618187	THEM5	protein_coding
ENSG00000181744	611.58	0.784687	0.228445	3.43491	0.000592756	0.00618517	C3orf58	protein_coding
ENSG00000168175	2055	-0.360646	0.105021	-3.43403	0.000594685	0.00619928	MAPK1IP1L	protein_coding
ENSG00000162009	23.0507	1.73277	0.504879	3.43205	0.000599048	0.00623979	SSTR5	protein_coding
ENSG00000073910	1030.33	0.882238	0.257099	3.43151	0.000600225	0.00624955	FRY	protein_coding
ENSG00000107863	3182.91	-0.622608	0.181457	-3.43116	0.000601009	0.00625523	ARHGAP21	protein_coding
ENSG00000163518	19.5271	-1.73508	0.506021	-3.42886	0.000606114	0.00630334	FCRL4	protein_coding
ENSG00000158526	768.712	0.674491	0.196742	3.42831	0.000607361	0.00631381	TSR2	protein_coding
ENSG00000076706	1832.51	-0.579652	0.169183	-3.42618	0.000612145	0.00635848	MCAM	protein_coding
ENSG00000172116	353.631	-0.664875	0.194055	-3.42622	0.000612037	0.00635848	CD8B	protein_coding
ENSG00000114646	19.434	1.6881	0.492764	3.42579	0.00061302	0.00636504	CSPG5	protein_coding
ENSG00000047365	1609.33	-0.80691	0.235561	-3.42548	0.000613708	0.00636966	ARAP2	protein_coding
ENSG00000025800	2194.18	0.343641	0.100339	3.42481	0.000615238	0.00638047	KPNA6	protein_coding
ENSG00000127903	41.6944	1.69253	0.494238	3.42453	0.000615871	0.00638451	ZNF835	protein_coding
ENSG00000244462	743.664	-1.38625	0.404818	-3.42437	0.000616218	0.00638557	RBM12	protein_coding
ENSG00000130520	726.843	-1.05982	0.30955	-3.42374	0.000617659	0.00639543	LSM4	protein_coding
ENSG00000146463	1516.93	0.482227	0.140863	3.42338	0.000618472	0.00640132	ZMYM4	protein_coding
ENSG00000154144	1643.35	0.862879	0.252187	3.42159	0.000622564	0.00644112	TBRG1	protein_coding
ENSG00000151834	388.675	-0.925382	0.270645	-3.41917	0.000628129	0.00649357	GABRA2	protein_coding
ENSG00000205927	9.00341	-1.74674	0.510985	-3.41838	0.00062994	0.00650457	OLIG2	protein_coding
ENSG00000161328	127.552	1.59421	0.466492	3.41744	0.000632139	0.00652471	LRRC56	protein_coding
ENSG00000103599	24.1723	1.70381	0.498739	3.41623	0.000634947	0.00654831	IQCH	protein_coding
ENSG00000109787	5055.94	-0.611693	0.179122	-3.41494	0.000637955	0.00657436	KLF3	protein_coding
ENSG00000204314	120.225	1.11337	0.326061	3.4146	0.000638755	0.00658001	PRRT1	protein_coding
ENSG00000008853	3402.7	-0.737381	0.216016	-3.41355	0.000641232	0.00660292	RHOBTB2	protein_coding
ENSG00000254245	52.7854	1.67712	0.491376	3.4131	0.000642283	0.00661115	PCDHGA3	protein_coding
ENSG00000213949	2178.62	-0.370446	0.108566	-3.41216	0.000644505	0.0066314	ITGA1	protein_coding
ENSG00000125266	1885.48	-0.604531	0.177482	-3.40614	0.000658873	0.00676593	EFNB2	protein_coding
ENSG00000105976	1292.58	-0.609565	0.179022	-3.40497	0.00066172	0.0067925	MET	protein_coding
ENSG00000100060	389.25	-1.05079	0.308671	-3.40423	0.000663519	0.00680432	MFNG	protein_coding
ENSG00000106804	441.082	0.825109	0.242383	3.40416	0.000663677	0.00680432	C5	protein_coding
ENSG00000010671	298.012	-0.968186	0.284417	-3.40411	0.000663803	0.00680432	BTK	protein_coding
ENSG00000136158	986.327	-0.592569	0.17408	-3.404	0.000664074	0.00680432	SPRY2	protein_coding
ENSG00000178950	3566.77	-0.38086	0.111923	-3.40288	0.000666801	0.00682323	GAK	protein_coding
ENSG00000137693	2188.17	-0.773157	0.22723	-3.40252	0.000667666	0.00682941	YAP1	protein_coding
ENSG00000137757	365.202	-0.807399	0.237336	-3.40192	0.000669142	0.00683648	CASP5	protein_coding
ENSG00000162571	22.1357	1.67044	0.491025	3.40194	0.000669102	0.00683648	TTLL10	protein_coding
ENSG00000158882	440.412	-1.02095	0.300102	-3.402	0.000668935	0.00683648	TOMM40L	protein_coding
ENSG00000180929	11.2532	1.69662	0.498951	3.40037	0.000672956	0.00687277	GPR62	protein_coding
ENSG00000111667	1544.3	0.382706	0.112558	3.40008	0.000673667	0.00687734	USP5	protein_coding
ENSG00000162755	60.6588	1.39312	0.40975	3.39993	0.000674023	0.0068783	KLHDC9	protein_coding
ENSG00000109046	3576.62	-0.562737	0.165575	-3.39868	0.000677129	0.00690394	WSB1	protein_coding
ENSG00000165655	380.296	0.661516	0.194703	3.39756	0.000679885	0.00692461	ZNF503	protein_coding
ENSG00000181619	84.7589	1.16108	0.341771	3.39724	0.000680694	0.00693015	GPR135	protein_coding
ENSG00000067182	3771.3	-0.704586	0.207416	-3.39697	0.000681365	0.00693428	TNFRSF1A	protein_coding
ENSG00000120885	2804.31	-0.919597	0.270721	-3.39684	0.000681676	0.00693475	CLU	protein_coding
ENSG00000184205	882.105	1.05825	0.311561	3.39662	0.000682244	0.00693783	TSPYL2	protein_coding
ENSG00000122970	225.336	0.922765	0.271747	3.39567	0.000684599	0.00695907	IFT81	protein_coding
ENSG00000141497	224.424	0.779013	0.229423	3.39553	0.000684955	0.00695998	ZMYND15	protein_coding
ENSG00000159214	144.771	1.2697	0.374035	3.3946	0.000687286	0.00698095	CCDC24	protein_coding
ENSG00000145965	6.86292	-1.72815	0.509122	-3.39437	0.00068786	0.00698407	C6ORF50	protein_coding
ENSG00000198502	9264.27	-0.610357	0.179857	-3.39356	0.000689908	0.00700215	HLA-DRB5	protein_coding
ENSG00000181264	110.788	1.39893	0.412376	3.39236	0.000692922	0.00702457	TMEM136	protein_coding
ENSG00000151131	330.421	0.771683	0.227502	3.39198	0.000693889	0.00703165	C12orf45	protein_coding
ENSG00000087495	149.809	1.64809	0.486046	3.3908	0.000696881	0.00705923	PHACTR3	protein_coding
ENSG00000112541	144.698	1.56032	0.460353	3.38939	0.000700472	0.00708737	PDE10A	protein_coding
ENSG00000112062	2055.58	1.08165	0.319175	3.38891	0.000701723	0.00709728	MAPK14	protein_coding
ENSG00000242265	304.354	1.62815	0.480734	3.3868	0.000707129	0.00714476	PEG10	protein_coding
ENSG00000163874	724.919	-0.771341	0.227752	-3.38676	0.000707237	0.00714476	ZC3H12A	protein_coding
ENSG00000185559	12.2652	-1.70663	0.504255	-3.38445	0.000713211	0.00719684	DLK1	protein_coding
ENSG00000146247	2920.62	0.356778	0.105424	3.38422	0.000713809	0.00720003	PHIP	protein_coding
ENSG00000139354	182.098	-0.881054	0.260455	-3.38275	0.00071765	0.0072332	GAS2L3	protein_coding
ENSG00000162928	990.449	-0.443279	0.131056	-3.38236	0.000718656	0.00724054	PEX13	protein_coding
ENSG00000067798	118.88	1.65264	0.488762	3.38127	0.000721505	0.00726645	NAV3	protein_coding
ENSG00000173638	460.661	-0.793612	0.234751	-3.38065	0.000723151	0.00727742	SLC19A1	protein_coding
ENSG00000046653	347.231	-1.2358	0.365643	-3.37979	0.000725419	0.00729292	GPM6B	protein_coding
ENSG00000132185	55.7948	-1.66308	0.492073	-3.37975	0.000725527	0.00729292	FCRLA	protein_coding
ENSG00000168081	37.4998	-1.52496	0.451251	-3.37939	0.00072646	0.00729949	PNOC	protein_coding
ENSG00000179751	6.80877	-1.72242	0.509915	-3.37786	0.000730528	0.00733191	SYCN	protein_coding
ENSG00000162897	43.6964	-1.48912	0.441108	-3.37586	0.000735844	0.0073796	FCAMR	protein_coding
ENSG00000197798	490.322	-0.649355	0.192403	-3.37497	0.000738237	0.00740076	FAM118B	protein_coding
ENSG00000168994	806.306	-0.783556	0.232304	-3.37298	0.0007436	0.00745167	PXDC1	protein_coding
ENSG00000004139	1755.59	0.598254	0.177453	3.37134	0.000748032	0.00749035	SARM1	protein_coding
ENSG00000142185	264.412	-0.692251	0.205409	-3.37012	0.00075136	0.00752079	TRPM2	protein_coding
ENSG00000197355	416.706	0.974758	0.289338	3.36893	0.00075462	0.00755053	UAP1L1	protein_coding
ENSG00000105971	492.092	-1.19111	0.353608	-3.36846	0.000755884	0.00756029	CAV2	protein_coding
ENSG00000118257	735.674	1.10775	0.328992	3.36709	0.000759661	0.00758943	NRP2	protein_coding
ENSG00000089335	815.819	1.00281	0.297818	3.3672	0.000759366	0.00758943	ZNF302	protein_coding
ENSG00000164574	2703.73	1.18358	0.35184	3.36398	0.000768276	0.0076608	GALNT10	protein_coding
ENSG00000227500	989.073	0.793153	0.235824	3.36333	0.000770088	0.00767593	SCAMP4	protein_coding
ENSG00000146535	1522.23	0.976441	0.290372	3.36272	0.000771778	0.00768692	GNA12	protein_coding
ENSG00000110514	2186.64	0.606899	0.180489	3.36252	0.000772335	0.00768954	MADD	protein_coding
ENSG00000160282	283.184	1.64963	0.490648	3.36214	0.000773399	0.00769721	FTCD	protein_coding
ENSG00000134250	2080.01	-0.615377	0.183064	-3.36154	0.000775089	0.00771059	NOTCH2	protein_coding
ENSG00000155926	797.086	-0.597927	0.177924	-3.36058	0.000777802	0.00772926	SLA	protein_coding
ENSG00000143621	1694.39	0.726846	0.216308	3.36024	0.000778745	0.00773569	ILF2	protein_coding
ENSG00000188227	168.479	1.46559	0.436243	3.35957	0.00078064	0.00775157	ZNF793	protein_coding
ENSG00000132465	55481.8	-1.32571	0.394702	-3.35877	0.000782897	0.00776808	JCHAIN	protein_coding
ENSG00000175175	86.399	1.65395	0.492474	3.35845	0.000783816	0.00777425	PPM1E	protein_coding
ENSG00000128849	409.07	1.32367	0.394252	3.35743	0.000786698	0.00779693	CGNL1	protein_coding
ENSG00000128272	4627.07	-0.407045	0.121258	-3.35685	0.000788367	0.0078105	ATF4	protein_coding
ENSG00000185008	119.427	-1.15654	0.344816	-3.35407	0.000796329	0.00788341	ROBO2	protein_coding
ENSG00000254402	69.3603	1.56251	0.465968	3.35326	0.00079867	0.00790061	LRRC24	protein_coding
ENSG00000261247	15.2238	1.5415	0.459828	3.35234	0.000801302	0.00792365	GOLGA8T	protein_coding
ENSG00000184584	535.667	-0.639237	0.190754	-3.35111	0.000804877	0.00794901	TMEM173	protein_coding
ENSG00000135365	883.745	0.813031	0.24262	3.35104	0.000805082	0.00794901	PHF21A	protein_coding
[truncated: 116 more rows]
