# Supplementary material for: WNT2 activation through proximal germline deletion predisposes to small intestinal neuroendocrine tumors and intestinal adenocarcinomas
Source: Hum Mol Genet. 2021 Jul 19;30(24):2429–40. doi: 10.1093/hmg/ddab206 (PMC8643507; doi:10.1093/hmg/ddab206)
Supplement: HMG-2021-CE-00288_Aavikko_Supplementary_Table_8_revised_ddab206 [file hmg-2021-ce-00288_aavikko_supplementary_table_8_revised_ddab206.xlsx]

## Sheet: Supplementary Table 8
Supplementay Table 8. Differentially expressed protein coding genes in the colon biopsies of V-2, IV-6, and IV-1
log2 fold change (MAP): genotype Del vs Wt
Wald test p-value: genotype Del vs Wt
Gene ID	base Mean	Log2 FC	Log FC SE	stat	pvalue	padj (<0.01)	Gene name	Gene type
ENSG00000197714	2130.35	5.41363	0.163832	33.0438	1.91e-239	7.06e-236	ZNF460	protein_coding
ENSG00000188167	1159.85	3.1943	0.0989767	32.2732	1.66e-228	4.38e-225	TMPPE	protein_coding
ENSG00000276966	5107.96	7.88315	0.280302	28.1238	5.01e-174	9.25e-171	HIST1H4E	protein_coding
ENSG00000173166	6316.54	3.47227	0.128955	26.9261	1.09e-159	1.67e-156	RAPH1	protein_coding
ENSG00000168298	6121.66	9.28956	0.37898	24.512	1.1e-132	1.35e-129	HIST1H1E	protein_coding
ENSG00000105989	3001.1	9.0153	0.389918	23.121	2.85e-118	3.29e-115	WNT2	protein_coding
ENSG00000164916	5405.12	1.68462	0.0761096	22.1342	1.48e-108	1.52e-105	FOXK1	protein_coding
ENSG00000184260	1996.16	6.8948	0.319443	21.5838	2.55e-103	2.48e-100	HIST2H2AC	protein_coding
ENSG00000138443	1399.75	-2.87197	0.139147	-20.6398	1.21e-94	1.11e-91	ABI2	protein_coding
ENSG00000124575	1456.67	6.64991	0.328391	20.25	3.56e-91	3.13e-88	HIST1H1D	protein_coding
ENSG00000147604	7567.88	-2.60882	0.137864	-18.9231	7.35e-80	5.43e-77	RPL7	protein_coding
ENSG00000188033	780.979	1.942	0.104409	18.5998	3.22e-77	2.25e-74	ZNF490	protein_coding
ENSG00000115760	23968.3	1.5775	0.085439	18.4635	4.06e-76	2.73e-73	BIRC6	protein_coding
ENSG00000275713	1977.79	4.71341	0.25774	18.2874	1.04e-74	6.87e-72	HIST1H2BH	protein_coding
ENSG00000261150	12693.4	3.4416	0.189049	18.2048	4.73e-74	3.06e-71	EPPK1	protein_coding
ENSG00000187990	1795.95	4.70272	0.258897	18.1644	9.87e-74	6.28e-71	HIST1H2BG	protein_coding
ENSG00000124529	1836.65	9.93498	0.555992	17.8689	2.06e-71	1.27e-68	HIST1H4B	protein_coding
ENSG00000277775	1504.78	8.86339	0.496454	17.8534	2.72e-71	1.65e-68	HIST1H3F	protein_coding
ENSG00000197061	1848.91	8.7526	0.494205	17.7105	3.48e-70	2.04e-67	HIST1H4C	protein_coding
ENSG00000197238	2200	5.60589	0.317341	17.6652	7.77e-70	4.48e-67	HIST1H4J	protein_coding
ENSG00000204524	546.651	2.11586	0.120422	17.5703	4.16e-69	2.29e-66	ZNF805	protein_coding
ENSG00000277157	1688.57	8.77643	0.502933	17.4505	3.41e-68	1.8e-65	HIST1H4D	protein_coding
ENSG00000141027	22859	1.53849	0.0883013	17.4231	5.51e-68	2.86e-65	NCOR1	protein_coding
ENSG00000197409	1268.03	6.56325	0.377708	17.3765	1.24e-67	6.29e-65	HIST1H3D	protein_coding
ENSG00000203814	2195.02	5.30537	0.3063	17.3208	3.28e-67	1.59e-64	HIST2H2BF	protein_coding
ENSG00000100393	13024	1.28852	0.074396	17.3198	3.33e-67	1.6e-64	EP300	protein_coding
ENSG00000197846	1403.58	5.69148	0.331456	17.1712	4.37e-66	2.04e-63	HIST1H2BF	protein_coding
ENSG00000282988	1017.88	5.75863	0.340055	16.9344	2.51e-64	1.14e-61	HIST1H3D	protein_coding
ENSG00000278272	1875.6	8.82372	0.522227	16.8963	4.79e-64	2.16e-61	HIST1H3C	protein_coding
ENSG00000274267	2948.84	9.24098	0.547567	16.8764	6.71e-64	2.98e-61	HIST1H3B	protein_coding
ENSG00000135976	3593.15	3.10459	0.18497	16.7843	3.18e-63	1.37e-60	ANKRD36	protein_coding
ENSG00000197223	332.361	-2.55209	0.152919	-16.6891	1.57e-62	6.67e-60	C1D	protein_coding
ENSG00000184357	5045.33	12.4495	0.748294	16.6372	3.75e-62	1.55e-59	HIST1H1B	protein_coding
ENSG00000197837	1708.82	5.4017	0.327269	16.5054	3.36e-61	1.33e-58	HIST4H4	protein_coding
ENSG00000130338	4484.41	2.06784	0.125777	16.4405	9.81e-61	3.81e-58	TULP4	protein_coding
ENSG00000277075	1999.92	5.0277	0.309213	16.2597	1.91e-59	7.04e-57	HIST1H2AE	protein_coding
ENSG00000273542	1906.42	5.46131	0.33778	16.1682	8.45e-59	3.06e-56	HIST1H4K	protein_coding
ENSG00000203811	1325.36	6.44743	0.40035	16.1045	2.37e-58	8.43e-56	HIST2H3C	protein_coding
ENSG00000180596	3479.97	4.99115	0.310787	16.0597	4.89e-58	1.72e-55	HIST1H2BC	protein_coding
ENSG00000130119	1775.42	1.79298	0.111916	16.0207	9.16e-58	3.19e-55	GNL3L	protein_coding
ENSG00000196747	1886.54	5.72838	0.360399	15.8946	6.91e-57	2.36e-54	HIST1H2AI	protein_coding
ENSG00000203852	1227.19	6.48692	0.410049	15.8199	2.27e-56	7.69e-54	HIST2H3A	protein_coding
ENSG00000205147	282.362	4.85649	0.308507	15.7419	7.8e-56	2.53e-53	AC016586.1	protein_coding
ENSG00000197102	37086.8	1.17638	0.0758159	15.5163	2.69e-54	8.57e-52	DYNC1H1	protein_coding
ENSG00000162775	2495.99	2.66702	0.173541	15.3682	2.67e-53	8.36e-51	RBM15	protein_coding
ENSG00000151846	206.884	-3.53537	0.230122	-15.363	2.9e-53	8.99e-51	PABPC3	protein_coding
ENSG00000183530	9500.09	2.0271	0.13206	15.3498	3.55e-53	1.09e-50	PRR14L	protein_coding
ENSG00000269028	641.436	-9.50961	0.63378	-15.0046	6.85e-51	1.98e-48	MTRNR2L12	protein_coding
ENSG00000248483	319.01	6.66966	0.445719	14.9638	1.27e-50	3.62e-48	POU5F2	protein_coding
ENSG00000141867	6386.96	1.51102	0.101409	14.9002	3.29e-50	9.13e-48	BRD4	protein_coding
ENSG00000276368	1173.02	7.36314	0.496222	14.8384	8.27e-50	2.28e-47	HIST1H2AJ	protein_coding
ENSG00000120992	2487.34	-1.70476	0.115346	-14.7795	1.99e-49	5.39e-47	LYPLA1	protein_coding
ENSG00000005339	9058.68	1.25911	0.0853712	14.7487	3.14e-49	8.4e-47	CREBBP	protein_coding
ENSG00000049540	682.602	-3.20534	0.217571	-14.7324	3.99e-49	1.06e-46	ELN	protein_coding
ENSG00000048707	15451.5	1.57388	0.106968	14.7136	5.27e-49	1.39e-46	VPS13D	protein_coding
ENSG00000184634	3690.63	1.17797	0.0800849	14.709	5.65e-49	1.48e-46	MED12	protein_coding
ENSG00000117713	8481.03	1.12721	0.0772641	14.589	3.3e-48	8.46e-46	ARID1A	protein_coding
ENSG00000126464	4018.94	1.83011	0.12601	14.5235	8.61e-48	2.18e-45	PRR12	protein_coding
ENSG00000203812	2295.26	3.80984	0.263364	14.4661	1.99e-47	4.92e-45	HIST2H2AA4	protein_coding
ENSG00000276903	818.231	8.07211	0.559182	14.4356	3.09e-47	7.61e-45	HIST1H2AL	protein_coding
ENSG00000143614	3282.96	1.16271	0.0807603	14.3971	5.4e-47	1.31e-44	GATAD2B	protein_coding
ENSG00000115306	76007.1	1.23213	0.0857296	14.3722	7.73e-47	1.85e-44	SPTBN1	protein_coding
ENSG00000160613	13770.5	1.71193	0.119407	14.3369	1.29e-46	3.06e-44	PCSK7	protein_coding
ENSG00000274641	919.729	7.12578	0.498536	14.2934	2.41e-46	5.66e-44	HIST1H2BO	protein_coding
ENSG00000158406	2137.19	3.33005	0.232977	14.2935	2.4e-46	5.66e-44	HIST1H4H	protein_coding
ENSG00000255302	3265.67	-2.53954	0.178445	-14.2315	5.85e-46	1.35e-43	EID1	protein_coding
ENSG00000269343	1656.28	2.00303	0.140946	14.2112	7.8e-46	1.79e-43	ZNF587B	protein_coding
ENSG00000110696	3900.1	-1.13582	0.0799695	-14.2032	8.75e-46	1.98e-43	C11orf58	protein_coding
ENSG00000111341	3076.97	-6.64281	0.468667	-14.1738	1.33e-45	2.99e-43	MGP	protein_coding
ENSG00000090061	3598.47	0.863063	0.0609487	14.1605	1.61e-45	3.58e-43	CCNK	protein_coding
ENSG00000127481	21303.3	1.53408	0.108351	14.1584	1.66e-45	3.66e-43	UBR4	protein_coding
ENSG00000278588	760.012	7.40811	0.523914	14.1399	2.15e-45	4.74e-43	HIST1H2BI	protein_coding
ENSG00000274997	1100.59	9.29624	0.658567	14.1159	3.03e-45	6.63e-43	HIST1H2AH	protein_coding
ENSG00000105738	15758.6	2.55576	0.181394	14.0896	4.4e-45	9.34e-43	SIPA1L3	protein_coding
ENSG00000197694	26898.5	1.22621	0.0870283	14.0899	4.39e-45	9.34e-43	SPTAN1	protein_coding
ENSG00000159173	52.1375	-3.37277	0.240549	-14.0211	1.16e-44	2.39e-42	TNNI1	protein_coding
ENSG00000184270	568.917	8.25075	0.589864	13.9875	1.86e-44	3.77e-42	HIST2H2AB	protein_coding
ENSG00000183558	2077.4	3.61602	0.258947	13.9643	2.57e-44	5.16e-42	HIST2H2AA3	protein_coding
ENSG00000117523	20446.5	1.28801	0.0928598	13.8705	9.56e-44	1.88e-41	PRRC2C	protein_coding
ENSG00000100354	8407.06	1.93337	0.139577	13.8516	1.24e-43	2.43e-41	TNRC6B	protein_coding
ENSG00000080603	11159	1.56489	0.113755	13.7567	4.64e-43	8.93e-41	SRCAP	protein_coding
ENSG00000124171	2232.54	1.79782	0.131543	13.6672	1.59e-42	3.03e-40	PARD6B	protein_coding
ENSG00000180071	846.278	3.69235	0.270293	13.6606	1.75e-42	3.31e-40	ANKRD18A	protein_coding
ENSG00000115271	773.527	-1.73265	0.127083	-13.634	2.52e-42	4.74e-40	GCA	protein_coding
ENSG00000086189	778.342	-2.17318	0.159636	-13.6133	3.34e-42	6.22e-40	DIMT1	protein_coding
ENSG00000173349	535.251	10.3327	0.759182	13.6103	3.48e-42	6.45e-40	SFT2D3	protein_coding
ENSG00000055609	19598.8	1.85229	0.136136	13.6062	3.68e-42	6.79e-40	KMT2C	protein_coding
ENSG00000174501	3787.41	3.32212	0.24429	13.5991	4.05e-42	7.45e-40	ANKRD36C	protein_coding
ENSG00000278677	1462.09	6.94715	0.511458	13.583	5.05e-42	9.23e-40	HIST1H2AM	protein_coding
ENSG00000171634	10121.8	1.25517	0.0924177	13.5815	5.15e-42	9.38e-40	BPTF	protein_coding
ENSG00000255823	291.279	-9.04311	0.666024	-13.5777	5.43e-42	9.82e-40	MTRNR2L8	protein_coding
ENSG00000167595	719.702	1.48537	0.109735	13.536	9.59e-42	1.73e-39	PROSER3	protein_coding
ENSG00000178502	481.445	1.8024	0.133288	13.5225	1.15e-41	2.05e-39	KLHL11	protein_coding
ENSG00000130749	4368.63	1.25165	0.0926137	13.5148	1.28e-41	2.27e-39	ZC3H4	protein_coding
ENSG00000184305	1412.87	2.59285	0.192646	13.4591	2.72e-41	4.81e-39	CCSER1	protein_coding
ENSG00000090615	15346.1	1.62403	0.121202	13.3994	6.1e-41	1.06e-38	GOLGA3	protein_coding
ENSG00000274290	965.008	6.54487	0.488661	13.3935	6.6e-41	1.14e-38	HIST1H2BE	protein_coding
ENSG00000196787	2471.61	4.0583	0.303484	13.3724	8.77e-41	1.49e-38	HIST1H2AG	protein_coding
ENSG00000124635	1289.12	4.51689	0.338021	13.3627	9.98e-41	1.69e-38	HIST1H2BJ	protein_coding
ENSG00000196367	8683.77	1.46642	0.110533	13.2668	3.61e-40	6e-38	TRRAP	protein_coding
ENSG00000146955	383.802	2.34956	0.177768	13.217	7e-40	1.13e-37	RAB19	protein_coding
ENSG00000116539	12552.1	1.142	0.0864519	13.2096	7.72e-40	1.24e-37	ASH1L	protein_coding
ENSG00000138615	439.506	-4.93825	0.374346	-13.1917	9.8e-40	1.57e-37	CILP	protein_coding
ENSG00000148143	3474.15	2.1694	0.165396	13.1164	2.65e-39	4.15e-37	ZNF462	protein_coding
ENSG00000185130	1001.89	6.38371	0.486961	13.1093	2.91e-39	4.54e-37	HIST1H2BL	protein_coding
ENSG00000275379	1140.85	10.7395	0.825973	13.0023	1.19e-38	1.77e-36	HIST1H3I	protein_coding
ENSG00000124782	11486.2	2.20901	0.170388	12.9646	1.94e-38	2.85e-36	RREB1	protein_coding
ENSG00000099814	11713.5	2.02929	0.156719	12.9487	2.39e-38	3.49e-36	CEP170B	protein_coding
ENSG00000174197	5216.55	1.0615	0.0823891	12.884	5.54e-38	7.92e-36	MGA	protein_coding
ENSG00000143387	1480.35	-3.41161	0.26638	-12.8073	1.49e-37	2.1e-35	CTSK	protein_coding
ENSG00000102043	485.939	2.14269	0.167705	12.7766	2.22e-37	3.11e-35	MTMR8	protein_coding
ENSG00000177954	881.872	-2.3995	0.188035	-12.7609	2.71e-37	3.79e-35	RPS27	protein_coding
ENSG00000187837	10851.6	3.36639	0.265131	12.6971	6.14e-37	8.39e-35	HIST1H1C	protein_coding
ENSG00000172260	729.43	-3.7614	0.296296	-12.6947	6.33e-37	8.62e-35	NEGR1	protein_coding
ENSG00000221843	26.1164	-7.60138	0.599635	-12.6767	7.96e-37	1.07e-34	C2orf16	protein_coding
ENSG00000215346	148.902	4.24234	0.335244	12.6545	1.06e-36	1.41e-34	AF131215.5	protein_coding
ENSG00000102802	207.165	-7.02864	0.557585	-12.6055	1.97e-36	2.6e-34	MEDAG	protein_coding
ENSG00000139083	6069.93	1.32619	0.105654	12.5522	3.87e-36	5.03e-34	ETV6	protein_coding
ENSG00000107862	9637.88	1.08283	0.0864967	12.5188	5.89e-36	7.61e-34	GBF1	protein_coding
ENSG00000278463	599.803	9.98075	0.797751	12.5111	6.49e-36	8.35e-34	HIST1H2AB	protein_coding
ENSG00000181090	4362.39	1.25281	0.100183	12.5052	6.99e-36	8.89e-34	EHMT1	protein_coding
ENSG00000196233	13435	1.75932	0.140689	12.505	7.01e-36	8.89e-34	LCOR	protein_coding
ENSG00000182287	727.713	-2.84942	0.228579	-12.4658	1.15e-35	1.44e-33	AP1S2	protein_coding
ENSG00000256188	142.537	5.94486	0.477699	12.4448	1.49e-35	1.85e-33	TAS2R30	protein_coding
ENSG00000275126	835.268	9.00633	0.724499	12.4311	1.77e-35	2.19e-33	HIST1H4L	protein_coding
ENSG00000278637	457.579	7.19597	0.579378	12.4202	2.03e-35	2.48e-33	HIST1H4A	protein_coding
ENSG00000147459	14301.1	1.84715	0.149091	12.3894	2.98e-35	3.62e-33	DOCK5	protein_coding
ENSG00000127954	1247.37	-5.41672	0.439185	-12.3336	5.97e-35	7.09e-33	STEAP4	protein_coding
ENSG00000162390	6483.81	2.35011	0.190731	12.3216	6.93e-35	8.18e-33	ACOT11	protein_coding
ENSG00000197136	5594.06	1.40778	0.114358	12.3102	7.98e-35	9.38e-33	PCNX3	protein_coding
ENSG00000198523	565.674	-5.84103	0.474633	-12.3064	8.36e-35	9.81e-33	PLN	protein_coding
ENSG00000276410	467.498	8.61221	0.701289	12.2805	1.15e-34	1.34e-32	HIST1H2BB	protein_coding
ENSG00000196683	2431.58	-1.69861	0.138534	-12.2614	1.46e-34	1.68e-32	TOMM7	protein_coding
ENSG00000241484	2170.62	1.7243	0.140708	12.2545	1.59e-34	1.83e-32	ARHGAP8	protein_coding
ENSG00000244115	244.104	-2.02122	0.165181	-12.2364	1.99e-34	2.26e-32	DNAJC25-GNG10	protein_coding
ENSG00000143079	8156.46	1.17563	0.0962544	12.2137	2.63e-34	2.96e-32	CTTNBP2NL	protein_coding
ENSG00000133800	931.694	-6.09478	0.49939	-12.2045	2.94e-34	3.3e-32	LYVE1	protein_coding
ENSG00000131171	3373.87	-2.55863	0.21014	-12.1759	4.18e-34	4.62e-32	SH3BGRL	protein_coding
ENSG00000014164	1447.69	1.47976	0.121617	12.1674	4.64e-34	5.11e-32	ZC3H3	protein_coding
ENSG00000242616	780.431	-2.31002	0.190283	-12.1399	6.49e-34	7.07e-32	GNG10	protein_coding
ENSG00000183598	352.688	7.07671	0.583532	12.1274	7.56e-34	8.21e-32	HIST2H3D	protein_coding
ENSG00000279765	1170.66	3.90959	0.323374	12.09	1.19e-33	1.27e-31	AC013394.1	protein_coding
ENSG00000167632	3602.64	1.99016	0.164891	12.0695	1.53e-33	1.62e-31	TRAPPC9	protein_coding
ENSG00000186314	3633.74	2.29059	0.189808	12.0679	1.56e-33	1.65e-31	PRELID2	protein_coding
ENSG00000070366	3330.48	1.66461	0.13837	12.0302	2.47e-33	2.57e-31	SMG6	protein_coding
ENSG00000109445	1140.4	-0.952055	0.0791934	-12.0219	2.73e-33	2.84e-31	ZNF330	protein_coding
ENSG00000204086	111.842	5.0377	0.419895	11.9975	3.66e-33	3.77e-31	RPA4	protein_coding
ENSG00000079313	3092.35	1.45209	0.121056	11.9953	3.76e-33	3.86e-31	REXO1	protein_coding
ENSG00000072518	6381.04	1.69276	0.141138	11.9936	3.84e-33	3.92e-31	MARK2	protein_coding
ENSG00000103326	7924.78	1.90888	0.159197	11.9907	3.98e-33	4.06e-31	CAPN15	protein_coding
ENSG00000099308	3868.53	1.74674	0.145795	11.9808	4.48e-33	4.56e-31	MAST3	protein_coding
ENSG00000273703	545.565	7.54533	0.630171	11.9735	4.89e-33	4.96e-31	HIST1H2BM	protein_coding
ENSG00000160307	143.557	-4.00139	0.334217	-11.9724	4.96e-33	5.01e-31	S100B	protein_coding
ENSG00000106526	1134.63	3.44264	0.288307	11.9409	7.24e-33	7.29e-31	ACTR3C	protein_coding
ENSG00000275714	501.223	8.36562	0.701366	11.9276	8.5e-33	8.53e-31	HIST1H3A	protein_coding
ENSG00000100234	5859.02	-4.15722	0.348598	-11.9255	8.71e-33	8.72e-31	TIMP3	protein_coding
ENSG00000137073	3432.43	1.15241	0.0966663	11.9216	9.14e-33	9.12e-31	UBAP2	protein_coding
ENSG00000124486	17694.5	0.832575	0.069841	11.921	9.2e-33	9.16e-31	USP9X	protein_coding
ENSG00000110079	388.229	-4.99185	0.418807	-11.9192	9.4e-33	9.33e-31	MS4A4A	protein_coding
ENSG00000125810	1805.4	-3.29921	0.277119	-11.9054	1.11e-32	1.09e-30	CD93	protein_coding
ENSG00000164068	2219.92	0.994293	0.0836276	11.8895	1.34e-32	1.31e-30	RNF123	protein_coding
ENSG00000197081	19964.8	1.10606	0.0934454	11.8364	2.53e-32	2.41e-30	IGF2R	protein_coding
ENSG00000272047	687.765	-1.92665	0.162823	-11.8328	2.64e-32	2.51e-30	GTF2H5	protein_coding
ENSG00000122786	6937.35	-3.46825	0.293475	-11.8179	3.16e-32	2.99e-30	CALD1	protein_coding
ENSG00000173214	1752.91	2.58889	0.219435	11.798	4e-32	3.77e-30	MFSD4B	protein_coding
ENSG00000167548	16453.2	1.87606	0.159137	11.7889	4.45e-32	4.18e-30	KMT2D	protein_coding
ENSG00000114450	1014.04	-3.57623	0.30368	-11.7763	5.17e-32	4.82e-30	GNB4	protein_coding
ENSG00000110077	1052.38	-3.46703	0.294494	-11.7728	5.39e-32	5.01e-30	MS4A6A	protein_coding
ENSG00000127616	7818.79	1.17932	0.100267	11.7618	6.14e-32	5.69e-30	SMARCA4	protein_coding
ENSG00000019995	1689.18	0.810559	0.0689425	11.757	6.5e-32	6.01e-30	ZRANB1	protein_coding
ENSG00000138162	9234.63	1.81667	0.15456	11.7538	6.75e-32	6.23e-30	TACC2	protein_coding
ENSG00000186472	3194.99	2.28608	0.194545	11.7509	6.98e-32	6.43e-30	PCLO	protein_coding
ENSG00000132466	12582.3	1.01268	0.086211	11.7465	7.36e-32	6.76e-30	ANKRD17	protein_coding
ENSG00000121903	473.851	1.2417	0.105752	11.7416	7.8e-32	7.14e-30	ZSCAN20	protein_coding
ENSG00000273983	1318.15	4.01495	0.342464	11.7237	9.64e-32	8.72e-30	HIST1H3G	protein_coding
ENSG00000197892	21813.6	1.40928	0.120209	11.7235	9.65e-32	8.72e-30	KIF13B	protein_coding
ENSG00000158373	4386.64	2.5029	0.213644	11.7153	1.06e-31	9.54e-30	HIST1H2BD	protein_coding
ENSG00000213240	426.462	3.10313	0.264902	11.7143	1.08e-31	9.63e-30	AC239799.1	protein_coding
ENSG00000171316	5176.32	1.91255	0.163287	11.7128	1.1e-31	9.78e-30	CHD7	protein_coding
ENSG00000145431	502.904	-2.56193	0.21888	-11.7047	1.21e-31	1.07e-29	PDGFC	protein_coding
ENSG00000254550	177.431	4.55504	0.389586	11.692	1.4e-31	1.24e-29	OMP	protein_coding
ENSG00000152583	5474.08	-4.00856	0.343111	-11.683	1.56e-31	1.37e-29	SPARCL1	protein_coding
ENSG00000053702	155.765	-4.42894	0.379148	-11.6813	1.59e-31	1.4e-29	NRIP2	protein_coding
ENSG00000169994	23984.2	2.02442	0.173325	11.6799	1.61e-31	1.42e-29	MYO7B	protein_coding
ENSG00000196597	1025.81	2.28716	0.195894	11.6755	1.7e-31	1.48e-29	ZNF782	protein_coding
ENSG00000074054	3888.98	0.758781	0.0650935	11.6568	2.12e-31	1.84e-29	CLASP1	protein_coding
ENSG00000119900	1347.82	-2.63337	0.22604	-11.65	2.29e-31	1.98e-29	OGFRL1	protein_coding
ENSG00000169019	642.598	-1.89629	0.163142	-11.6235	3.13e-31	2.69e-29	COMMD8	protein_coding
ENSG00000244122	470.471	6.47471	0.55843	11.5945	4.4e-31	3.77e-29	UGT1A7	protein_coding
ENSG00000197153	598.729	8.9851	0.777885	11.5507	7.32e-31	6.22e-29	HIST1H3J	protein_coding
ENSG00000008952	6376.57	-1.487	0.128831	-11.5423	8.08e-31	6.82e-29	SEC62	protein_coding
ENSG00000076706	1792.96	-3.72561	0.322849	-11.5398	8.31e-31	6.99e-29	MCAM	protein_coding
ENSG00000196535	10049.6	1.33715	0.115893	11.5378	8.51e-31	7.14e-29	MYO18A	protein_coding
ENSG00000181826	2356.31	2.66278	0.230939	11.5302	9.29e-31	7.78e-29	RELL1	protein_coding
ENSG00000018408	1246.67	-2.79223	0.24222	-11.5277	9.57e-31	7.99e-29	WWTR1	protein_coding
ENSG00000163520	1666.04	-4.94072	0.4299	-11.4927	1.44e-30	1.18e-28	FBLN2	protein_coding
ENSG00000168143	4165.73	1.99423	0.173855	11.4707	1.85e-30	1.52e-28	FAM83B	protein_coding
ENSG00000131238	1913.52	-3.56047	0.310496	-11.467	1.93e-30	1.58e-28	PPT1	protein_coding
ENSG00000127663	3410.21	1.40383	0.122556	11.4546	2.23e-30	1.82e-28	KDM4B	protein_coding
ENSG00000130940	6463.64	2.13985	0.187022	11.4417	2.59e-30	2.1e-28	CASZ1	protein_coding
ENSG00000186063	863.287	-3.07237	0.268538	-11.4411	2.6e-30	2.11e-28	AIDA	protein_coding
ENSG00000145423	2135.95	-9.38296	0.821233	-11.4254	3.12e-30	2.52e-28	SFRP2	protein_coding
ENSG00000138356	469.794	-5.08836	0.446649	-11.3923	4.57e-30	3.67e-28	AOX1	protein_coding
ENSG00000114933	5712.62	1.45865	0.128287	11.3702	5.88e-30	4.7e-28	INO80D	protein_coding
ENSG00000131469	9986.02	-2.04755	0.180197	-11.3628	6.4e-30	5.11e-28	RPL27	protein_coding
ENSG00000143196	1120.7	-6.55008	0.576707	-11.3577	6.79e-30	5.39e-28	DPT	protein_coding
ENSG00000198373	5077.29	1.08	0.0951989	11.3446	7.88e-30	6.23e-28	WWP2	protein_coding
ENSG00000231925	15046.3	1.20927	0.106746	11.3285	9.48e-30	7.45e-28	TAPBP	protein_coding
ENSG00000227124	536.466	1.82442	0.161048	11.3285	9.49e-30	7.45e-28	ZNF717	protein_coding
ENSG00000127578	237.338	3.39718	0.300052	11.322	1.02e-29	7.99e-28	WFIKKN1	protein_coding
ENSG00000188559	10190.5	1.3436	0.118761	11.3136	1.12e-29	8.76e-28	RALGAPA2	protein_coding
ENSG00000141858	2827.97	1.501	0.13268	11.313	1.13e-29	8.8e-28	SAMD1	protein_coding
ENSG00000177051	1554.99	1.71776	0.152044	11.2978	1.35e-29	1.03e-27	FBXO46	protein_coding
ENSG00000065526	12182.1	1.3598	0.120385	11.2954	1.38e-29	1.06e-27	SPEN	protein_coding
ENSG00000254402	99.7664	3.47989	0.308095	11.2949	1.39e-29	1.06e-27	LRRC24	protein_coding
ENSG00000185222	1359.33	-1.89534	0.167913	-11.2877	1.51e-29	1.14e-27	WBP5	protein_coding
ENSG00000137876	2437.69	-1.64829	0.146068	-11.2844	1.57e-29	1.19e-27	RSL24D1	protein_coding
ENSG00000196712	10105.4	0.942063	0.0834992	11.2823	1.61e-29	1.21e-27	NF1	protein_coding
ENSG00000159588	284.952	3.0003	0.266045	11.2774	1.7e-29	1.28e-27	CCDC17	protein_coding
ENSG00000156860	4254.71	1.34692	0.119481	11.2731	1.78e-29	1.34e-27	FBRS	protein_coding
ENSG00000183722	571.765	-3.45917	0.306958	-11.2692	1.86e-29	1.39e-27	LHFPL6	protein_coding
ENSG00000204842	3312.19	1.70294	0.151157	11.266	1.93e-29	1.44e-27	ATXN2	protein_coding
ENSG00000143162	3639.66	-2.01283	0.178737	-11.2614	2.04e-29	1.52e-27	CREG1	protein_coding
ENSG00000198646	6990.64	1.27165	0.112941	11.2594	2.08e-29	1.55e-27	NCOA6	protein_coding
ENSG00000148737	7320.16	2.28515	0.203079	11.2525	2.25e-29	1.67e-27	TCF7L2	protein_coding
ENSG00000100888	5533.03	0.613154	0.0545861	11.2328	2.81e-29	2.08e-27	CHD8	protein_coding
ENSG00000198740	2873.5	1.66693	0.148422	11.231	2.87e-29	2.12e-27	ZNF652	protein_coding
ENSG00000069702	1379.27	-2.87252	0.256044	-11.2189	3.3e-29	2.43e-27	TGFBR3	protein_coding
ENSG00000128731	10472.6	1.33862	0.119568	11.1955	4.29e-29	3.13e-27	HERC2	protein_coding
ENSG00000125386	2485.52	1.59331	0.142365	11.1917	4.48e-29	3.26e-27	FAM193A	protein_coding
ENSG00000141664	2193.53	1.11562	0.0997802	11.1808	5.06e-29	3.67e-27	ZCCHC2	protein_coding
ENSG00000213190	122.366	-4.18269	0.37439	-11.172	5.59e-29	4.04e-27	MLLT11	protein_coding
ENSG00000070476	2416.97	1.35211	0.121056	11.1693	5.77e-29	4.16e-27	ZXDC	protein_coding
ENSG00000101843	977.579	-1.67071	0.14976	-11.1559	6.7e-29	4.78e-27	PSMD10	protein_coding
ENSG00000162408	1927.41	0.964842	0.0865014	11.1541	6.84e-29	4.87e-27	NOL9	protein_coding
ENSG00000150760	12429.4	1.83532	0.164804	11.1364	8.34e-29	5.89e-27	DOCK1	protein_coding
ENSG00000256436	101.754	3.43618	0.309106	11.1165	1.04e-28	7.32e-27	TAS2R31	protein_coding
ENSG00000076356	15427.4	1.7251	0.155192	11.1159	1.05e-28	7.34e-27	PLXNA2	protein_coding
ENSG00000167378	2372.19	1.75173	0.15776	11.1038	1.2e-28	8.36e-27	IRGQ	protein_coding
ENSG00000112584	3666.42	0.849106	0.0764759	11.1029	1.21e-28	8.43e-27	FAM120B	protein_coding
ENSG00000142686	192.545	-2.7593	0.248831	-11.089	1.42e-28	9.79e-27	C1orf216	protein_coding
ENSG00000178623	4696.5	1.68939	0.152466	11.0805	1.56e-28	1.07e-26	GPR35	protein_coding
ENSG00000213741	7973.72	-1.79032	0.161598	-11.0789	1.59e-28	1.09e-26	RPS29	protein_coding
ENSG00000088038	2606.93	1.21106	0.109348	11.0753	1.65e-28	1.13e-26	CNOT3	protein_coding
ENSG00000165389	3186.86	-1.59602	0.14416	-11.0712	1.73e-28	1.18e-26	SPTSSA	protein_coding
ENSG00000135837	8301.38	0.882875	0.0797659	11.0683	1.79e-28	1.22e-26	CEP350	protein_coding
ENSG00000203747	491.936	-5.08207	0.459397	-11.0625	1.91e-28	1.29e-26	FCGR3A	protein_coding
ENSG00000139613	6811.66	1.04794	0.0947384	11.0614	1.93e-28	1.31e-26	SMARCC2	protein_coding
ENSG00000116127	3568.42	1.44347	0.130572	11.055	2.07e-28	1.4e-26	ALMS1	protein_coding
ENSG00000091986	3402.87	-4.67517	0.423476	-11.04	2.45e-28	1.65e-26	CCDC80	protein_coding
ENSG00000130699	2433.56	1.18365	0.107229	11.0385	2.49e-28	1.68e-26	TAF4	protein_coding
ENSG00000133816	12659.7	1.82742	0.165566	11.0374	2.52e-28	1.69e-26	MICAL2	protein_coding
ENSG00000079805	26045.9	1.56394	0.141702	11.0368	2.54e-28	1.7e-26	DNM2	protein_coding
ENSG00000130856	1664.27	1.58323	0.143452	11.0367	2.54e-28	1.7e-26	ZNF236	protein_coding
ENSG00000123349	3233.99	-1.31361	0.119049	-11.0342	2.61e-28	1.75e-26	PFDN5	protein_coding
ENSG00000162694	487.063	-1.59342	0.144433	-11.0323	2.67e-28	1.77e-26	EXTL2	protein_coding
ENSG00000183495	6628.86	1.33953	0.121481	11.0267	2.84e-28	1.88e-26	EP400	protein_coding
ENSG00000112210	741.575	-2.34321	0.212516	-11.026	2.86e-28	1.89e-26	RAB23	protein_coding
ENSG00000197386	8693.01	0.978136	0.088752	11.021	3.03e-28	2e-26	HTT	protein_coding
ENSG00000196935	2452.6	2.58247	0.234429	11.016	3.2e-28	2.11e-26	SRGAP1	protein_coding
ENSG00000179588	838.092	1.82428	0.165905	10.996	4e-28	2.62e-26	ZFPM1	protein_coding
ENSG00000166689	7372.82	1.9247	0.175508	10.9664	5.54e-28	3.6e-26	PLEKHA7	protein_coding
ENSG00000100979	1036.53	-3.85118	0.351487	-10.9568	6.16e-28	3.98e-26	PLTP	protein_coding
ENSG00000070404	303.272	-3.26047	0.297576	-10.9568	6.17e-28	3.98e-26	FSTL3	protein_coding
ENSG00000126822	6781.39	1.57421	0.143777	10.949	6.72e-28	4.31e-26	PLEKHG3	protein_coding
ENSG00000185864	2298.01	2.77087	0.253259	10.9409	7.35e-28	4.69e-26	NPIPB4	protein_coding
ENSG00000162733	2256.66	-2.94381	0.269443	-10.9255	8.7e-28	5.54e-26	DDR2	protein_coding
ENSG00000213064	9682.34	1.54111	0.14109	10.9229	8.96e-28	5.69e-26	SFT2D2	protein_coding
ENSG00000116918	1706.91	-1.17011	0.107123	-10.923	8.95e-28	5.69e-26	TSNAX	protein_coding
ENSG00000077942	5076.34	-4.40953	0.403772	-10.9209	9.16e-28	5.8e-26	FBLN1	protein_coding
ENSG00000163430	6229.99	-4.16573	0.381586	-10.9169	9.57e-28	6.04e-26	FSTL1	protein_coding
ENSG00000166741	615.001	-3.99872	0.366298	-10.9166	9.61e-28	6.05e-26	NNMT	protein_coding
ENSG00000100311	259.313	-2.42089	0.221884	-10.9106	1.03e-27	6.43e-26	PDGFB	protein_coding
ENSG00000086758	20433.4	0.949312	0.0870556	10.9047	1.09e-27	6.84e-26	HUWE1	protein_coding
ENSG00000160229	309.985	2.72155	0.249784	10.8956	1.21e-27	7.51e-26	ZNF66	protein_coding
ENSG00000164096	3148.21	-2.3149	0.212533	-10.8919	1.26e-27	7.79e-26	C4orf3	protein_coding
ENSG00000174059	829.842	-3.29609	0.302936	-10.8805	1.43e-27	8.82e-26	CD34	protein_coding
ENSG00000137726	462.464	-3.33111	0.306721	-10.8604	1.78e-27	1.09e-25	FXYD6	protein_coding
ENSG00000172530	947.069	1.64934	0.151876	10.8598	1.79e-27	1.1e-25	BANP	protein_coding
ENSG00000198467	2488.67	-3.02799	0.278925	-10.8559	1.87e-27	1.14e-25	TPM2	protein_coding
ENSG00000275221	219.594	8.61911	0.794145	10.8533	1.92e-27	1.17e-25	HIST1H2AK	protein_coding
ENSG00000067167	7948.06	-1.85218	0.171058	-10.8277	2.54e-27	1.53e-25	TRAM1	protein_coding
ENSG00000164932	148.072	-5.478	0.506195	-10.8219	2.71e-27	1.63e-25	CTHRC1	protein_coding
ENSG00000184465	1925.37	1.99615	0.184461	10.8215	2.72e-27	1.63e-25	WDR27	protein_coding
ENSG00000120533	1305.12	-1.30801	0.120888	-10.82	2.77e-27	1.66e-25	ENY2	protein_coding
ENSG00000155099	201.734	-3.05678	0.282705	-10.8126	3e-27	1.79e-25	TMEM55A	protein_coding
ENSG00000141933	522.154	1.54917	0.143341	10.8076	3.17e-27	1.88e-25	TPGS1	protein_coding
ENSG00000127527	2209.51	1.19538	0.110643	10.804	3.3e-27	1.95e-25	EPS15L1	protein_coding
ENSG00000188827	849.467	1.00603	0.0931782	10.7969	3.56e-27	2.1e-25	SLX4	protein_coding
ENSG00000065883	5311.33	1.04744	0.0970686	10.7907	3.81e-27	2.24e-25	CDK13	protein_coding
ENSG00000178209	70802.3	2.2417	0.207762	10.7897	3.85e-27	2.26e-25	PLEC	protein_coding
ENSG00000129566	11279.6	1.49522	0.138676	10.7821	4.18e-27	2.45e-25	TEP1	protein_coding
ENSG00000204323	2589.33	3.10378	0.287962	10.7784	4.35e-27	2.54e-25	SMIM5	protein_coding
ENSG00000129465	2993.24	1.47476	0.136851	10.7764	4.45e-27	2.6e-25	RIPK3	protein_coding
ENSG00000166275	884.341	-1.781	0.16536	-10.7704	4.75e-27	2.77e-25	BORCS7	protein_coding
ENSG00000137573	1366.11	-2.94923	0.273834	-10.7701	4.76e-27	2.77e-25	SULF1	protein_coding
ENSG00000147669	1313.96	-1.5447	0.143519	-10.7631	5.14e-27	2.98e-25	POLR2K	protein_coding
ENSG00000126947	276.363	-3.19923	0.297743	-10.7449	6.26e-27	3.59e-25	ARMCX1	protein_coding
ENSG00000185787	6146.93	-1.25594	0.116951	-10.7391	6.67e-27	3.82e-25	MORF4L1	protein_coding
ENSG00000164190	11416.6	0.880177	0.0819796	10.7365	6.86e-27	3.92e-25	NIPBL	protein_coding
ENSG00000163536	126.379	-2.87023	0.267359	-10.7355	6.94e-27	3.96e-25	SERPINI1	protein_coding
ENSG00000119522	3769.98	1.24108	0.115613	10.7347	6.99e-27	3.99e-25	DENND1A	protein_coding
ENSG00000197077	10413.7	1.67638	0.156311	10.7247	7.8e-27	4.43e-25	KIAA1671	protein_coding
ENSG00000101040	6709.19	1.47512	0.137551	10.7242	7.84e-27	4.45e-25	ZMYND8	protein_coding
ENSG00000144744	2132.79	-0.939985	0.0876552	-10.7237	7.88e-27	4.46e-25	UBA3	protein_coding
ENSG00000162747	85.1501	-5.49204	0.512593	-10.7142	8.73e-27	4.91e-25	FCGR3B	protein_coding
ENSG00000143850	11297.8	1.575	0.147	10.7143	8.72e-27	4.91e-25	PLEKHA6	protein_coding
ENSG00000068024	2107.46	0.958339	0.0894639	10.712	8.94e-27	5.02e-25	HDAC4	protein_coding
ENSG00000198589	15390.3	1.45043	0.135414	10.7111	9.02e-27	5.06e-25	LRBA	protein_coding
ENSG00000101347	3344.57	-2.62	0.244662	-10.7087	9.27e-27	5.19e-25	SAMHD1	protein_coding
ENSG00000160299	4680.91	1.56723	0.146371	10.7073	9.41e-27	5.26e-25	PCNT	protein_coding
ENSG00000179776	635.419	-2.89365	0.270504	-10.6972	1.05e-26	5.85e-25	CDH5	protein_coding
ENSG00000178951	13546.3	1.96292	0.183556	10.6939	1.09e-26	6.05e-25	ZBTB7A	protein_coding
ENSG00000181031	1184.38	1.40373	0.131409	10.6821	1.23e-26	6.84e-25	RPH3AL	protein_coding
ENSG00000177575	1951.25	-4.14656	0.38868	-10.6683	1.43e-26	7.89e-25	CD163	protein_coding
ENSG00000174749	453.462	-2.56832	0.240815	-10.6651	1.48e-26	8.14e-25	C4orf32	protein_coding
ENSG00000082014	228.055	-2.60962	0.244855	-10.6578	1.6e-26	8.78e-25	SMARCD3	protein_coding
ENSG00000196154	1252.73	-3.85648	0.362072	-10.6511	1.72e-26	9.39e-25	S100A4	protein_coding
ENSG00000212124	71.1565	4.31315	0.404968	10.6506	1.73e-26	9.43e-25	TAS2R19	protein_coding
ENSG00000243749	461.182	-2.24317	0.210844	-10.639	1.96e-26	1.07e-24	TMEM35B	protein_coding
ENSG00000064726	4313.51	-0.80769	0.0759667	-10.6322	2.11e-26	1.15e-24	BTBD1	protein_coding
ENSG00000278828	1539.67	3.0619	0.28821	10.6239	2.31e-26	1.25e-24	HIST1H3H	protein_coding
ENSG00000131149	4114.31	1.79257	0.16873	10.6239	2.31e-26	1.25e-24	GSE1	protein_coding
ENSG00000185900	556.842	2.68077	0.252635	10.6113	2.64e-26	1.42e-24	POMK	protein_coding
ENSG00000121064	937.706	-2.56297	0.241667	-10.6054	2.81e-26	1.51e-24	SCPEP1	protein_coding
ENSG00000162892	26.8527	-8.5642	0.807873	-10.6009	2.95e-26	1.58e-24	IL24	protein_coding
ENSG00000188112	4830.87	1.402	0.132256	10.6006	2.96e-26	1.58e-24	C6orf132	protein_coding
ENSG00000198848	404.844	-3.71455	0.351108	-10.5795	3.71e-26	1.98e-24	CES1	protein_coding
ENSG00000130544	1039.72	1.49909	0.14176	10.5748	3.9e-26	2.07e-24	ZNF557	protein_coding
ENSG00000136235	2290.97	-4.16212	0.39359	-10.5748	3.9e-26	2.07e-24	GPNMB	protein_coding
ENSG00000123908	6818.73	1.01162	0.0957969	10.56	4.56e-26	2.41e-24	AGO2	protein_coding
ENSG00000178726	582.326	-3.79175	0.359136	-10.558	4.67e-26	2.46e-24	THBD	protein_coding
ENSG00000158683	181.148	3.00016	0.284444	10.5474	5.22e-26	2.75e-24	PKD1L1	protein_coding
ENSG00000173064	9802.36	1.79569	0.170282	10.5454	5.34e-26	2.81e-24	HECTD4	protein_coding
ENSG00000066777	11473.2	0.918493	0.0871921	10.5341	6.01e-26	3.16e-24	ARFGEF1	protein_coding
ENSG00000254470	878.775	1.55778	0.148069	10.5206	6.94e-26	3.63e-24	AP5B1	protein_coding
ENSG00000181234	61.1143	-3.53889	0.336475	-10.5175	7.17e-26	3.75e-24	TMEM132C	protein_coding
ENSG00000168497	1093.49	-4.13304	0.393169	-10.5121	7.6e-26	3.95e-24	CAVIN2	protein_coding
ENSG00000182095	12848.5	1.49769	0.142488	10.511	7.69e-26	3.99e-24	TNRC18	protein_coding
ENSG00000013297	152.242	-4.84663	0.4614	-10.5042	8.27e-26	4.27e-24	CLDN11	protein_coding
ENSG00000009724	28.7689	-7.32189	0.697176	-10.5022	8.44e-26	4.35e-24	MASP2	protein_coding
ENSG00000021300	386.872	-2.00569	0.191078	-10.4967	8.95e-26	4.59e-24	PLEKHB1	protein_coding
ENSG00000145996	1213.6	1.11931	0.106649	10.4953	9.08e-26	4.66e-24	CDKAL1	protein_coding
ENSG00000089063	3030.11	-1.28099	0.122105	-10.4909	9.52e-26	4.87e-24	TMEM230	protein_coding
ENSG00000007237	1297.54	-2.94101	0.280443	-10.487	9.91e-26	5.05e-24	GAS7	protein_coding
ENSG00000170801	261.105	-3.93672	0.375444	-10.4855	1.01e-25	5.13e-24	HTRA3	protein_coding
ENSG00000124491	3386.13	-5.81624	0.554964	-10.4804	1.06e-25	5.41e-24	F13A1	protein_coding
ENSG00000121749	2187.5	-1.0121	0.09663	-10.4739	1.14e-25	5.76e-24	TBC1D15	protein_coding
ENSG00000174697	33.2458	-8.78154	0.839336	-10.4625	1.28e-25	6.47e-24	LEP	protein_coding
ENSG00000109113	258.014	-2.66114	0.254386	-10.461	1.3e-25	6.56e-24	RAB34	protein_coding
ENSG00000204899	486.358	-3.13909	0.300249	-10.4549	1.39e-25	6.96e-24	MZT1	protein_coding
ENSG00000077235	5014.08	0.761831	0.072885	10.4525	1.43e-25	7.13e-24	GTF3C1	protein_coding
ENSG00000127083	89.3815	-7.49676	0.717235	-10.4523	1.43e-25	7.14e-24	OMD	protein_coding
ENSG00000163328	443.789	-2.27665	0.218065	-10.4402	1.62e-25	8.07e-24	GPR155	protein_coding
ENSG00000175591	1477.95	2.12529	0.203705	10.4332	1.75e-25	8.67e-24	P2RY2	protein_coding
ENSG00000168994	327.438	-3.09506	0.296772	-10.4291	1.83e-25	9.04e-24	PXDC1	protein_coding
ENSG00000196507	389.811	-2.87314	0.275648	-10.4232	1.94e-25	9.59e-24	TCEAL3	protein_coding
ENSG00000144426	11495.1	1.973	0.189305	10.4223	1.96e-25	9.67e-24	NBEAL1	protein_coding
ENSG00000149591	5967.43	-3.5641	0.342242	-10.414	2.14e-25	1.05e-23	TAGLN	protein_coding
ENSG00000134198	318.724	-3.47942	0.334201	-10.4111	2.21e-25	1.08e-23	TSPAN2	protein_coding
ENSG00000196912	1622.18	2.37551	0.22819	10.4102	2.23e-25	1.09e-23	ANKRD36B	protein_coding
ENSG00000170471	5708.97	0.774821	0.0744537	10.4067	2.31e-25	1.13e-23	RALGAPB	protein_coding
ENSG00000156218	333.463	-3.17028	0.304842	-10.3997	2.49e-25	1.21e-23	ADAMTSL3	protein_coding
ENSG00000113657	2076.95	-2.62994	0.252927	-10.398	2.53e-25	1.23e-23	DPYSL3	protein_coding
ENSG00000196505	2719.01	1.4071	0.135354	10.3957	2.59e-25	1.26e-23	GDAP2	protein_coding
ENSG00000011465	7924.52	-4.93273	0.474522	-10.3952	2.61e-25	1.27e-23	DCN	protein_coding
ENSG00000154188	245.172	-3.60281	0.346629	-10.3939	2.64e-25	1.28e-23	ANGPT1	protein_coding
ENSG00000197530	2090.62	1.47698	0.142292	10.3799	3.06e-25	1.48e-23	MIB2	protein_coding
ENSG00000159403	5226.68	-3.88057	0.373892	-10.3789	3.09e-25	1.49e-23	C1R	protein_coding
ENSG00000105357	44238.4	1.85645	0.178901	10.377	3.16e-25	1.52e-23	MYH14	protein_coding
ENSG00000159733	2013.89	1.63011	0.157227	10.3679	3.47e-25	1.66e-23	ZFYVE28	protein_coding
ENSG00000162745	171.512	-3.21434	0.310294	-10.359	3.81e-25	1.82e-23	OLFML2B	protein_coding
ENSG00000197766	2132.26	-4.06133	0.392233	-10.3544	4e-25	1.91e-23	CFD	protein_coding
ENSG00000103196	2202.99	-3.04235	0.294403	-10.334	4.95e-25	2.35e-23	CRISPLD2	protein_coding
ENSG00000039650	1940.7	1.66662	0.161333	10.3303	5.14e-25	2.43e-23	PNKP	protein_coding
ENSG00000275342	3934.17	2.14035	0.207218	10.329	5.21e-25	2.46e-23	PRAG1	protein_coding
ENSG00000172534	5631.42	0.99696	0.0965545	10.3254	5.41e-25	2.55e-23	HCFC1	protein_coding
ENSG00000149346	1458.97	1.15024	0.111415	10.3239	5.5e-25	2.59e-23	SLX4IP	protein_coding
ENSG00000203737	111.638	7.18972	0.696417	10.3239	5.5e-25	2.59e-23	GPR52	protein_coding
ENSG00000115461	8876.13	-3.91716	0.379635	-10.3182	5.83e-25	2.74e-23	IGFBP5	protein_coding
ENSG00000118418	1082.02	-1.49306	0.144727	-10.3164	5.94e-25	2.79e-23	HMGN3	protein_coding
ENSG00000165959	18717.7	1.95033	0.189229	10.3067	6.57e-25	3.08e-23	CLMN	protein_coding
ENSG00000184384	4343.31	1.38142	0.134127	10.2993	7.09e-25	3.31e-23	MAML2	protein_coding
ENSG00000151532	2670.94	1.14981	0.111697	10.2941	7.49e-25	3.49e-23	VTI1A	protein_coding
ENSG00000163814	9866.52	1.26535	0.123135	10.2761	9.03e-25	4.17e-23	CDCP1	protein_coding
ENSG00000188452	179.984	-5.84773	0.569239	-10.2729	9.34e-25	4.31e-23	CERKL	protein_coding
ENSG00000179134	2287.04	1.00044	0.0975217	10.2587	1.08e-24	4.98e-23	SAMD4B	protein_coding
ENSG00000114902	2541.75	-1.56476	0.152699	-10.2474	1.22e-24	5.55e-23	SPCS1	protein_coding
ENSG00000101076	11072.7	2.19996	0.214694	10.247	1.22e-24	5.57e-23	HNF4A	protein_coding
ENSG00000130638	2251.36	-1.16729	0.113958	-10.2432	1.27e-24	5.78e-23	ATXN10	protein_coding
ENSG00000169246	2811.23	2.48147	0.24237	10.2383	1.34e-24	6.06e-23	NPIPB3	protein_coding
ENSG00000176971	134.969	-5.30084	0.51816	-10.2301	1.45e-24	6.58e-23	FIBIN	protein_coding
ENSG00000149557	213.058	-3.86473	0.377814	-10.2292	1.47e-24	6.64e-23	FEZ1	protein_coding
ENSG00000100387	1213.18	-1.20268	0.11762	-10.2252	1.53e-24	6.91e-23	RBX1	protein_coding
ENSG00000069122	636.175	-2.80322	0.274163	-10.2246	1.54e-24	6.93e-23	ADGRF5	protein_coding
ENSG00000180357	4832.14	0.949175	0.0928412	10.2236	1.55e-24	7e-23	ZNF609	protein_coding
ENSG00000184014	874.735	-1.94313	0.19011	-10.2211	1.6e-24	7.16e-23	DENND5A	protein_coding
ENSG00000184678	2978.13	2.57578	0.252016	10.2207	1.6e-24	7.18e-23	HIST2H2BE	protein_coding
ENSG00000198590	104.256	3.05625	0.299052	10.2198	1.62e-24	7.24e-23	C3orf35	protein_coding
ENSG00000105974	1693.24	-3.62728	0.355079	-10.2154	1.69e-24	7.55e-23	CAV1	protein_coding
ENSG00000181374	323.253	-6.08382	0.596557	-10.1982	2.02e-24	8.98e-23	CCL13	protein_coding
ENSG00000147180	290.647	-1.99996	0.196325	-10.187	2.27e-24	1.01e-22	ZNF711	protein_coding
ENSG00000120837	1035.62	-1.2909	0.126736	-10.1857	2.3e-24	1.02e-22	NFYB	protein_coding
ENSG00000166265	378.129	-3.64245	0.357711	-10.1827	2.37e-24	1.05e-22	CYYR1	protein_coding
ENSG00000054654	29328	1.78211	0.175045	10.1808	2.41e-24	1.07e-22	SYNE2	protein_coding
ENSG00000123094	397.393	-3.8811	0.381268	-10.1795	2.45e-24	1.08e-22	RASSF8	protein_coding
ENSG00000132406	778.566	-1.26517	0.124299	-10.1784	2.47e-24	1.09e-22	TMEM128	protein_coding
ENSG00000215421	3074.63	1.84611	0.18155	10.1686	2.74e-24	1.19e-22	ZNF407	protein_coding
ENSG00000243156	10344.7	1.95107	0.191914	10.1664	2.8e-24	1.22e-22	MICAL3	protein_coding
ENSG00000122862	2027.05	-4.47942	0.440629	-10.166	2.81e-24	1.22e-22	SRGN	protein_coding
ENSG00000198695	44458.2	-2.35078	0.231361	-10.1607	2.97e-24	1.29e-22	MT-ND6	protein_coding
ENSG00000130545	1511.41	2.02935	0.199796	10.1571	3.08e-24	1.33e-22	CRB3	protein_coding
ENSG00000116678	543.889	-3.19025	0.314198	-10.1536	3.19e-24	1.38e-22	LEPR	protein_coding
ENSG00000005893	5404.41	-1.30774	0.128809	-10.1525	3.23e-24	1.39e-22	LAMP2	protein_coding
ENSG00000134363	86.91	-3.86563	0.380763	-10.1523	3.24e-24	1.4e-22	FST	protein_coding
ENSG00000186310	112.958	-4.20921	0.415016	-10.1423	3.59e-24	1.54e-22	NAP1L3	protein_coding
ENSG00000196104	35.5559	-8.27852	0.816627	-10.1375	3.77e-24	1.62e-22	SPOCK3	protein_coding
ENSG00000167523	369.946	1.49402	0.1474	10.1358	3.83e-24	1.64e-22	SPATA33	protein_coding
ENSG00000130396	14486.9	1.49458	0.147524	10.1311	4.02e-24	1.72e-22	AFDN	protein_coding
ENSG00000170584	837.246	-1.63414	0.161308	-10.1305	4.04e-24	1.73e-22	NUDCD2	protein_coding
ENSG00000283787	48.8954	-6.67954	0.659439	-10.1291	4.1e-24	1.75e-22	AC051649.2	protein_coding
ENSG00000145293	1102.44	-1.35644	0.133935	-10.1276	4.17e-24	1.77e-22	ENOPH1	protein_coding
ENSG00000167258	5145.65	0.930488	0.091893	10.1258	4.25e-24	1.81e-22	CDK12	protein_coding
ENSG00000143546	120.46	-7.77496	0.768026	-10.1233	4.35e-24	1.85e-22	S100A8	protein_coding
ENSG00000141252	4331.15	1.14888	0.113536	10.1191	4.55e-24	1.93e-22	VPS53	protein_coding
ENSG00000107554	8756.81	1.09683	0.108455	10.1132	4.83e-24	2.04e-22	DNMBP	protein_coding
ENSG00000198168	1236.26	-1.50933	0.149279	-10.1108	4.95e-24	2.09e-22	SVIP	protein_coding
ENSG00000128739	986.846	-1.56296	0.154626	-10.108	5.09e-24	2.15e-22	SNRPN	protein_coding
ENSG00000107929	6831.12	1.05771	0.10467	10.1051	5.24e-24	2.21e-22	LARP4B	protein_coding
ENSG00000102858	2576.5	1.39431	0.137987	10.1046	5.27e-24	2.22e-22	MGRN1	protein_coding
ENSG00000182253	2191.51	-4.01596	0.398371	-10.0809	6.71e-24	2.81e-22	SYNM	protein_coding
ENSG00000185010	269.857	-2.66076	0.264029	-10.0775	6.95e-24	2.91e-22	F8	protein_coding
ENSG00000142892	1292.45	-1.73452	0.172227	-10.0711	7.41e-24	3.1e-22	PIGK	protein_coding
ENSG00000145592	10144.8	-1.70713	0.169515	-10.0707	7.45e-24	3.11e-22	RPL37	protein_coding
ENSG00000166295	3684.08	-0.72597	0.0721218	-10.0659	7.82e-24	3.26e-22	ANAPC16	protein_coding
ENSG00000132718	516.922	-3.47041	0.344834	-10.064	7.97e-24	3.32e-22	SYT11	protein_coding
ENSG00000254469	337.145	2.96556	0.294772	10.0605	8.26e-24	3.43e-22	AP002495.1	protein_coding
ENSG00000188747	1549.26	1.99587	0.198595	10.05	9.19e-24	3.8e-22	NOXA1	protein_coding
ENSG00000091073	2041.54	1.35832	0.135166	10.0493	9.26e-24	3.82e-22	DTX2	protein_coding
ENSG00000124785	144.106	-4.15381	0.41336	-10.0489	9.29e-24	3.83e-22	NRN1	protein_coding
ENSG00000153046	2667.18	1.24478	0.123892	10.0472	9.45e-24	3.89e-22	CDYL	protein_coding
ENSG00000163362	10393.2	1.47003	0.146339	10.0453	9.63e-24	3.96e-22	INAVA	protein_coding
ENSG00000180694	674.009	-2.13659	0.213124	-10.0251	1.18e-23	4.84e-22	TMEM64	protein_coding
ENSG00000189079	5147.92	1.22489	0.122202	10.0235	1.2e-23	4.91e-22	ARID2	protein_coding
ENSG00000178404	142.947	3.93584	0.392926	10.0168	1.29e-23	5.24e-22	CEP295NL	protein_coding
ENSG00000170464	245.082	-2.10003	0.2097	-10.0145	1.32e-23	5.35e-22	DNAJC18	protein_coding
ENSG00000077454	2112.1	1.27657	0.127482	10.0137	1.33e-23	5.38e-22	LRCH4	protein_coding
ENSG00000064393	10865.7	1.33275	0.1331	10.0131	1.33e-23	5.41e-22	HIPK2	protein_coding
ENSG00000051009	8050.72	1.7649	0.176278	10.012	1.35e-23	5.46e-22	FAM160A2	protein_coding
ENSG00000166377	1917.62	1.1039	0.110267	10.0112	1.36e-23	5.5e-22	ATP9B	protein_coding
ENSG00000160298	618.734	1.85601	0.18544	10.0087	1.4e-23	5.63e-22	C21orf58	protein_coding
ENSG00000137834	1490.09	1.92227	0.192112	10.006	1.43e-23	5.77e-22	SMAD6	protein_coding
ENSG00000125731	2205.47	1.35464	0.135402	10.0045	1.46e-23	5.85e-22	SH2D3A	protein_coding
ENSG00000232434	1502.72	2.04898	0.205003	9.99492	1.6e-23	6.43e-22	C9orf172	protein_coding
ENSG00000079150	214.483	-3.29326	0.329503	-9.99463	1.61e-23	6.44e-22	FKBP7	protein_coding
ENSG00000101955	521.636	-4.14934	0.415207	-9.99342	1.63e-23	6.52e-22	SRPX	protein_coding
ENSG00000100038	1056.32	1.62122	0.162248	9.99228	1.65e-23	6.58e-22	TOP3B	protein_coding
ENSG00000070047	4263.35	1.25877	0.125979	9.99184	1.65e-23	6.58e-22	PHRF1	protein_coding
ENSG00000107562	3402.63	-4.46527	0.446894	-9.99179	1.66e-23	6.58e-22	CXCL12	protein_coding
ENSG00000169439	1375.52	-3.63135	0.363434	-9.99176	1.66e-23	6.58e-22	SDC2	protein_coding
ENSG00000132549	6689.45	1.40581	0.14073	9.98947	1.69e-23	6.73e-22	VPS13B	protein_coding
ENSG00000171860	360.013	-4.22762	0.42325	-9.98847	1.71e-23	6.79e-22	C3AR1	protein_coding
ENSG00000124212	496.034	-4.04325	0.404852	-9.98697	1.74e-23	6.89e-22	PTGIS	protein_coding
ENSG00000135842	1769.16	-3.16221	0.316664	-9.986	1.76e-23	6.95e-22	FAM129A	protein_coding
ENSG00000144810	281.036	-4.38087	0.438783	-9.98415	1.79e-23	7.07e-22	COL8A1	protein_coding
ENSG00000067606	3151.62	1.43056	0.143322	9.98138	1.84e-23	7.25e-22	PRKCZ	protein_coding
ENSG00000135363	292.961	-2.98376	0.299144	-9.97431	1.97e-23	7.77e-22	LMO2	protein_coding
ENSG00000153250	1055.3	-2.92219	0.293057	-9.9714	2.03e-23	7.99e-22	RBMS1	protein_coding
ENSG00000144559	870.253	1.45686	0.146111	9.97095	2.04e-23	8.02e-22	TAMM41	protein_coding
ENSG00000105053	2519.87	0.968007	0.0970981	9.96937	2.08e-23	8.14e-22	VRK3	protein_coding
ENSG00000106066	717.419	-3.69039	0.370515	-9.96017	2.28e-23	8.9e-22	CPVL	protein_coding
ENSG00000161021	3818.75	0.696307	0.0699186	9.95882	2.31e-23	9e-22	MAML1	protein_coding
ENSG00000112936	2617.88	-5.11075	0.513183	-9.95892	2.31e-23	9e-22	C7	protein_coding
ENSG00000130224	163.613	-3.57876	0.359885	-9.94418	2.67e-23	1.04e-21	LRCH2	protein_coding
ENSG00000108387	136.55	-2.44147	0.245725	-9.9358	2.91e-23	1.12e-21	SEPT4	protein_coding
ENSG00000113966	224.729	-1.86253	0.187504	-9.93328	2.98e-23	1.15e-21	ARL6	protein_coding
ENSG00000124313	1713.52	1.3423	0.135218	9.92695	3.18e-23	1.22e-21	IQSEC2	protein_coding
ENSG00000182326	6230.22	-3.75356	0.378132	-9.92658	3.19e-23	1.23e-21	C1S	protein_coding
ENSG00000083828	906.309	1.6655	0.167809	9.92496	3.24e-23	1.25e-21	ZNF586	protein_coding
ENSG00000068366	1655.44	-2.92574	0.295171	-9.91202	3.69e-23	1.41e-21	ACSL4	protein_coding
ENSG00000074755	24013.4	1.76092	0.177664	9.91153	3.71e-23	1.42e-21	ZZEF1	protein_coding
ENSG00000159692	5786.73	0.808934	0.0816331	9.90939	3.79e-23	1.45e-21	CTBP1	protein_coding
ENSG00000196866	901.504	5.90996	0.596444	9.90867	3.82e-23	1.45e-21	HIST1H2AD	protein_coding
ENSG00000204472	554.018	-4.03255	0.407129	-9.90485	3.97e-23	1.51e-21	AIF1	protein_coding
ENSG00000162337	8870.17	1.26146	0.12738	9.90312	4.03e-23	1.53e-21	LRP5	protein_coding
ENSG00000165457	301.636	-5.03185	0.508373	-9.89795	4.25e-23	1.61e-21	FOLR2	protein_coding
ENSG00000122707	596.15	-3.19424	0.323138	-9.88506	4.83e-23	1.82e-21	RECK	protein_coding
ENSG00000272333	4867.61	1.35083	0.136713	9.8808	5.04e-23	1.9e-21	KMT2B	protein_coding
ENSG00000179832	3674.84	1.95205	0.197579	9.87989	5.09e-23	1.91e-21	MROH1	protein_coding
ENSG00000177943	1966.04	1.98842	0.201339	9.87601	5.29e-23	1.97e-21	MAMDC4	protein_coding
ENSG00000060069	2616.6	0.935369	0.094722	9.87489	5.35e-23	2e-21	CTDP1	protein_coding
ENSG00000119596	5945.94	0.976116	0.0989046	9.86926	5.66e-23	2.1e-21	YLPM1	protein_coding
ENSG00000170989	631.917	-3.47274	0.352306	-9.85718	6.38e-23	2.37e-21	S1PR1	protein_coding
ENSG00000102362	3061.23	1.54454	0.156948	9.84108	7.49e-23	2.76e-21	SYTL4	protein_coding
ENSG00000099991	5720.03	1.31076	0.133302	9.83303	8.11e-23	2.98e-21	CABIN1	protein_coding
ENSG00000104885	4978.92	1.6905	0.171935	9.83223	8.18e-23	3e-21	DOT1L	protein_coding
ENSG00000120156	427.356	-2.6485	0.269456	-9.82907	8.44e-23	3.09e-21	TEK	protein_coding
ENSG00000115594	2242.74	-2.43362	0.247628	-9.82775	8.55e-23	3.13e-21	IL1R1	protein_coding
ENSG00000134007	48.9204	4.34254	0.441995	9.82486	8.8e-23	3.21e-21	ADAM20	protein_coding
ENSG00000135540	14224.6	1.98868	0.202416	9.82473	8.81e-23	3.21e-21	NHSL1	protein_coding
ENSG00000138286	1222.59	-0.847377	0.0862716	-9.82221	9.03e-23	3.29e-21	FAM149B1	protein_coding
ENSG00000130052	218.463	-2.4943	0.254001	-9.82005	9.23e-23	3.35e-21	STARD8	protein_coding
ENSG00000136144	757.394	-1.65425	0.168455	-9.82012	9.22e-23	3.35e-21	RCBTB1	protein_coding
ENSG00000038274	3847.98	-1.28993	0.131365	-9.81947	9.28e-23	3.37e-21	MAT2B	protein_coding
ENSG00000164142	2371.94	2.27057	0.231757	9.79722	1.16e-22	4.19e-21	FAM160A1	protein_coding
ENSG00000144504	1342.35	2.02431	0.206697	9.79363	1.2e-22	4.34e-21	ANKMY1	protein_coding
ENSG00000099260	284.538	-3.63598	0.371301	-9.79254	1.21e-22	4.38e-21	PALMD	protein_coding
ENSG00000138771	20516	1.45593	0.148692	9.79161	1.22e-22	4.42e-21	SHROOM3	protein_coding
ENSG00000178917	707.904	2.0126	0.205601	9.78888	1.26e-22	4.53e-21	ZNF852	protein_coding
ENSG00000127920	437.373	-3.80576	0.388801	-9.78845	1.26e-22	4.55e-21	GNG11	protein_coding
ENSG00000136888	2840.3	-1.44489	0.147649	-9.78594	1.29e-22	4.65e-21	ATP6V1G1	protein_coding
ENSG00000163453	4058.34	-3.78461	0.387295	-9.77192	1.49e-22	5.31e-21	IGFBP7	protein_coding
ENSG00000241978	2132.62	-2.67239	0.273727	-9.76297	1.62e-22	5.79e-21	AKAP2	protein_coding
ENSG00000127081	698.749	1.34675	0.138005	9.75873	1.69e-22	6.02e-21	ZNF484	protein_coding
ENSG00000187942	203.565	-3.22531	0.330507	-9.75869	1.69e-22	6.02e-21	LDLRAD2	protein_coding
ENSG00000180447	156.935	-4.53772	0.465038	-9.75774	1.71e-22	6.07e-21	GAS1	protein_coding
ENSG00000197860	292.152	-2.50942	0.257176	-9.75758	1.71e-22	6.07e-21	SGTB	protein_coding
ENSG00000168283	1601.98	-1.61819	0.16589	-9.75457	1.76e-22	6.24e-21	BMI1	protein_coding
ENSG00000165410	559.973	-3.07693	0.315449	-9.75413	1.77e-22	6.26e-21	CFL2	protein_coding
ENSG00000140534	782.61	1.9119	0.196047	9.75225	1.8e-22	6.37e-21	TICRR	protein_coding
ENSG00000169139	1738.03	-1.54271	0.15819	-9.75223	1.8e-22	6.37e-21	UBE2V2	protein_coding
ENSG00000115977	8059.4	1.88778	0.19368	9.74691	1.9e-22	6.71e-21	AAK1	protein_coding
ENSG00000163710	191.427	-5.87147	0.602712	-9.74176	2e-22	7.05e-21	PCOLCE2	protein_coding
ENSG00000212128	57.2471	5.2637	0.540427	9.73989	2.04e-22	7.17e-21	TAS2R13	protein_coding
ENSG00000173641	182.991	-4.23979	0.435417	-9.73732	2.09e-22	7.35e-21	HSPB7	protein_coding
ENSG00000133226	5264.04	0.826323	0.0848715	9.73616	2.11e-22	7.43e-21	SRRM1	protein_coding
ENSG00000129646	269.047	2.33722	0.240312	9.72578	2.34e-22	8.2e-21	QRICH2	protein_coding
ENSG00000154277	197.075	-4.99102	0.513257	-9.72421	2.38e-22	8.32e-21	UCHL1	protein_coding
ENSG00000150316	1439.78	-0.734454	0.0755515	-9.72124	2.45e-22	8.56e-21	CWC15	protein_coding
ENSG00000110108	1615.29	-1.74063	0.179178	-9.71455	2.61e-22	9.12e-21	TMEM109	protein_coding
ENSG00000143382	548.088	-2.77	0.285142	-9.71447	2.62e-22	9.12e-21	ADAMTSL4	protein_coding
ENSG00000099250	1794.57	-2.30032	0.236802	-9.71413	2.62e-22	9.14e-21	NRP1	protein_coding
ENSG00000078596	799.97	-4.09752	0.421819	-9.71393	2.63e-22	9.15e-21	ITM2A	protein_coding
ENSG00000198198	6230.6	1.82584	0.188054	9.70913	2.76e-22	9.58e-21	SZT2	protein_coding
ENSG00000170091	82.4638	-7.38314	0.761161	-9.69984	3.02e-22	1.05e-20	HGNC:24955	protein_coding
ENSG00000187098	298.145	-2.58313	0.266343	-9.69853	3.06e-22	1.06e-20	MITF	protein_coding
ENSG00000123562	4101.33	-1.4579	0.150355	-9.69638	3.12e-22	1.08e-20	MORF4L2	protein_coding
ENSG00000091879	178.476	-3.53171	0.364518	-9.68873	3.37e-22	1.16e-20	ANGPT2	protein_coding
ENSG00000134627	928.41	1.48741	0.153551	9.68673	3.43e-22	1.18e-20	PIWIL4	protein_coding
ENSG00000178878	975.02	-3.26454	0.337052	-9.68555	3.47e-22	1.2e-20	APOLD1	protein_coding
ENSG00000105767	149.098	-3.02914	0.312812	-9.68357	3.54e-22	1.22e-20	CADM4	protein_coding
ENSG00000249709	1723.87	1.10652	0.114412	9.67141	3.99e-22	1.37e-20	ZNF564	protein_coding
ENSG00000155304	1399.04	-2.1066	0.217853	-9.66984	4.05e-22	1.39e-20	HSPA13	protein_coding
ENSG00000154727	2191.42	-1.02062	0.105551	-9.66941	4.07e-22	1.39e-20	GABPA	protein_coding
ENSG00000115866	2420.99	-1.09707	0.113478	-9.66769	4.14e-22	1.42e-20	DARS	protein_coding
ENSG00000137094	231.09	-2.95264	0.305458	-9.66627	4.19e-22	1.43e-20	DNAJB5	protein_coding
ENSG00000068697	9595.19	-1.61603	0.167196	-9.66547	4.23e-22	1.44e-20	LAPTM4A	protein_coding
ENSG00000145623	1000.47	-2.77017	0.286679	-9.66296	4.33e-22	1.48e-20	OSMR	protein_coding
ENSG00000271425	75.6548	5.46002	0.565439	9.65626	4.62e-22	1.57e-20	NBPF10	protein_coding
ENSG00000118407	235.405	-3.04323	0.315157	-9.65623	4.63e-22	1.57e-20	FILIP1	protein_coding
ENSG00000268485	65.7402	7.67675	0.795045	9.65574	4.65e-22	1.58e-20	AC104841.2	protein_coding
ENSG00000171914	10639.9	1.86765	0.193431	9.65537	4.66e-22	1.58e-20	TLN2	protein_coding
ENSG00000239857	1605.43	1.24324	0.128962	9.64038	5.4e-22	1.82e-20	GET4	protein_coding
ENSG00000163815	971.612	-4.85277	0.503675	-9.63473	5.7e-22	1.93e-20	CLEC3B	protein_coding
ENSG00000151623	12147	1.83844	0.190817	9.63454	5.71e-22	1.93e-20	NR3C2	protein_coding
ENSG00000142599	10968.4	1.23516	0.128248	9.63105	5.91e-22	1.99e-20	RERE	protein_coding
ENSG00000214013	2848.06	1.16575	0.121051	9.63028	5.96e-22	2e-20	GANC	protein_coding
ENSG00000133687	813.377	-3.16961	0.329548	-9.61806	6.71e-22	2.25e-20	TMTC1	protein_coding
ENSG00000076201	2855.85	1.09589	0.113965	9.61608	6.84e-22	2.29e-20	PTPN23	protein_coding
ENSG00000100632	2136.84	-1.88116	0.195631	-9.61585	6.85e-22	2.3e-20	ERH	protein_coding
ENSG00000167676	304.684	-4.64988	0.484128	-9.60464	7.64e-22	2.56e-20	PLIN4	protein_coding
ENSG00000204991	4697.15	1.78814	0.18624	9.60129	7.9e-22	2.64e-20	SPIRE2	protein_coding
ENSG00000116752	1236.51	-1.32814	0.138412	-9.59553	8.35e-22	2.79e-20	BCAS2	protein_coding
ENSG00000104067	10308.8	1.12942	0.117713	9.59468	8.42e-22	2.81e-20	TJP1	protein_coding
ENSG00000187658	93.7002	3.17722	0.331337	9.58907	8.89e-22	2.96e-20	C5orf52	protein_coding
ENSG00000133808	1448.09	1.87031	0.195077	9.58757	9.02e-22	3e-20	MICALCL	protein_coding
ENSG00000158869	560.192	-4.40908	0.459898	-9.5871	9.06e-22	3.01e-20	FCER1G	protein_coding
ENSG00000000971	4398.98	-4.07341	0.424882	-9.58715	9.06e-22	3.01e-20	CFH	protein_coding
ENSG00000151881	360.932	-1.55425	0.162132	-9.58634	9.13e-22	3.03e-20	TMEM267	protein_coding
ENSG00000177688	80.8692	4.37692	0.45718	9.57375	1.03e-21	3.41e-20	SUMO4	protein_coding
ENSG00000145337	2289.52	-1.14877	0.120038	-9.57004	1.07e-21	3.53e-20	PYURF	protein_coding
ENSG00000089177	9096.21	1.38474	0.144735	9.56741	1.1e-21	3.61e-20	KIF16B	protein_coding
ENSG00000214300	33.6839	-7.28141	0.761341	-9.56393	1.13e-21	3.72e-20	SPDYE3	protein_coding
ENSG00000077157	5926.35	2.16605	0.226504	9.56298	1.14e-21	3.76e-20	PPP1R12B	protein_coding
ENSG00000168309	640.522	-3.88707	0.40661	-9.55971	1.18e-21	3.86e-20	FAM107A	protein_coding
ENSG00000134533	193.46	-3.87241	0.405092	-9.55932	1.19e-21	3.87e-20	RERG	protein_coding
ENSG00000100380	6829.92	-1.0688	0.111829	-9.55751	1.21e-21	3.93e-20	ST13	protein_coding
ENSG00000010319	379.441	-3.35152	0.350788	-9.55426	1.24e-21	4.06e-20	SEMA3G	protein_coding
ENSG00000100068	443.971	2.06134	0.21577	9.55344	1.25e-21	4.09e-20	LRP5L	protein_coding
ENSG00000174132	524.512	-1.22293	0.128124	-9.54489	1.36e-21	4.43e-20	FAM174A	protein_coding
ENSG00000174944	381.326	-3.58478	0.375876	-9.53714	1.47e-21	4.76e-20	P2RY14	protein_coding
ENSG00000236334	25.9916	-2.35391	0.24682	-9.53696	1.47e-21	4.76e-20	PPIAL4G	protein_coding
ENSG00000155962	513.606	-3.33271	0.349858	-9.52587	1.64e-21	5.29e-20	CLIC2	protein_coding
ENSG00000204381	112.135	-2.75562	0.28934	-9.52381	1.67e-21	5.39e-20	LAYN	protein_coding
ENSG00000137210	1500.91	-0.899232	0.0944207	-9.52367	1.67e-21	5.39e-20	TMEM14B	protein_coding
ENSG00000008282	3677.32	-1.70346	0.17893	-9.52026	1.73e-21	5.56e-20	SYPL1	protein_coding
ENSG00000160145	5202.97	1.24359	0.130634	9.51966	1.74e-21	5.58e-20	KALRN	protein_coding
ENSG00000165072	579.079	-3.47757	0.365427	-9.51645	1.79e-21	5.75e-20	MAMDC2	protein_coding
ENSG00000076826	4337.86	2.12988	0.223938	9.51102	1.89e-21	6.05e-20	CAMSAP3	protein_coding
ENSG00000163823	271.806	-3.65703	0.384712	-9.50587	1.98e-21	6.34e-20	CCR1	protein_coding
ENSG00000197603	2409.08	1.25853	0.132398	9.50564	1.99e-21	6.35e-20	C5orf42	protein_coding
ENSG00000249242	221.724	-2.3852	0.25109	-9.4994	2.11e-21	6.71e-20	TMEM150C	protein_coding
ENSG00000179071	229.413	3.07519	0.323839	9.49602	2.18e-21	6.92e-20	CCDC89	protein_coding
ENSG00000019549	569.74	-3.54907	0.374474	-9.47749	2.6e-21	8.24e-20	SNAI2	protein_coding
ENSG00000107338	2245.19	1.47077	0.155222	9.47523	2.66e-21	8.41e-20	SHB	protein_coding
ENSG00000261609	3887.56	1.57229	0.166052	9.46866	2.83e-21	8.95e-20	GAN	protein_coding
ENSG00000104866	2046.12	0.799569	0.0844608	9.46675	2.89e-21	9.1e-20	PPP1R37	protein_coding
ENSG00000126883	4493.46	1.00444	0.106108	9.46625	2.9e-21	9.13e-20	NUP214	protein_coding
ENSG00000047578	2929.63	1.24111	0.131116	9.46572	2.92e-21	9.17e-20	KIAA0556	protein_coding
ENSG00000198265	6026.69	0.849878	0.0898572	9.4581	3.14e-21	9.84e-20	HELZ	protein_coding
ENSG00000139329	5633.42	-4.57951	0.484229	-9.45732	3.16e-21	9.9e-20	LUM	protein_coding
ENSG00000111897	10483.4	-1.13856	0.120635	-9.4381	3.8e-21	1.18e-19	SERINC1	protein_coding
ENSG00000060982	481.937	-4.33179	0.459064	-9.43613	3.87e-21	1.2e-19	BCAT1	protein_coding
ENSG00000156030	9826.35	1.91865	0.203488	9.42881	4.15e-21	1.29e-19	ELMSAN1	protein_coding
ENSG00000078269	5275.4	1.04449	0.110785	9.42808	4.18e-21	1.3e-19	SYNJ2	protein_coding
ENSG00000163251	16589	1.57611	0.167278	9.42209	4.42e-21	1.37e-19	FZD5	protein_coding
ENSG00000164022	2146.61	-0.960383	0.101954	-9.41976	4.52e-21	1.4e-19	AIMP1	protein_coding
ENSG00000157540	5010.54	1.12843	0.119802	9.41916	4.55e-21	1.41e-19	DYRK1A	protein_coding
ENSG00000144535	1947.21	1.42971	0.151798	9.41847	4.58e-21	1.41e-19	DIS3L2	protein_coding
ENSG00000165169	1394.88	-1.76064	0.187034	-9.41344	4.8e-21	1.48e-19	DYNLT3	protein_coding
ENSG00000166033	934.624	-3.45115	0.366648	-9.4127	4.84e-21	1.49e-19	HTRA1	protein_coding
ENSG00000141503	12803.4	1.1063	0.117594	9.40779	5.07e-21	1.56e-19	MINK1	protein_coding
ENSG00000072832	120.968	-4.55388	0.484162	-9.40569	5.17e-21	1.59e-19	CRMP1	protein_coding
ENSG00000137642	29567.3	1.6123	0.171425	9.40533	5.19e-21	1.59e-19	SORL1	protein_coding
ENSG00000120586	828.932	-3.45037	0.367021	-9.40101	5.4e-21	1.65e-19	MRC1	protein_coding
ENSG00000108510	12694.3	0.83996	0.0893533	9.40044	5.43e-21	1.66e-19	MED13	protein_coding
ENSG00000038002	701.865	-1.54205	0.16409	-9.39764	5.58e-21	1.7e-19	AGA	protein_coding
ENSG00000183840	1698.77	1.60563	0.170866	9.39702	5.61e-21	1.71e-19	GPR39	protein_coding
ENSG00000005243	133.666	-3.10729	0.330729	-9.39527	5.71e-21	1.74e-19	COPZ2	protein_coding
ENSG00000146776	1195.68	1.26146	0.134326	9.39105	5.94e-21	1.81e-19	ATXN7L1	protein_coding
ENSG00000149294	271.794	-2.46076	0.262228	-9.38405	6.35e-21	1.93e-19	NCAM1	protein_coding
ENSG00000102699	22014.8	1.19393	0.127389	9.37226	7.1e-21	2.15e-19	PARP4	protein_coding
ENSG00000104324	1042.22	-1.87471	0.200076	-9.36997	7.26e-21	2.19e-19	CPQ	protein_coding
ENSG00000152223	3939.4	0.951735	0.101577	9.36957	7.28e-21	2.2e-19	EPG5	protein_coding
ENSG00000151914	50600.7	1.61563	0.172515	9.36514	7.59e-21	2.29e-19	DST	protein_coding
ENSG00000171219	5195.26	1.71701	0.183384	9.36295	7.75e-21	2.33e-19	CDC42BPG	protein_coding
ENSG00000203485	18328.9	1.64808	0.176094	9.3591	8.04e-21	2.42e-19	INF2	protein_coding
ENSG00000136146	1785.92	-0.771607	0.082482	-9.35485	8.37e-21	2.52e-19	MED4	protein_coding
ENSG00000148516	914.094	-2.13465	0.228462	-9.3436	9.31e-21	2.79e-19	ZEB1	protein_coding
ENSG00000184347	1678.72	-4.24501	0.454561	-9.3387	9.75e-21	2.91e-19	SLIT3	protein_coding
ENSG00000168769	5873.91	1.25521	0.134416	9.33825	9.79e-21	2.92e-19	TET2	protein_coding
ENSG00000147588	96.0071	-4.94631	0.530107	-9.33077	1.05e-20	3.12e-19	PMP2	protein_coding
ENSG00000151917	48.2522	-3.71751	0.398453	-9.32984	1.06e-20	3.15e-19	BEND6	protein_coding
ENSG00000174804	1071.41	-1.63426	0.175182	-9.32892	1.07e-20	3.17e-19	FZD4	protein_coding
ENSG00000213020	1300.72	1.60309	0.171863	9.32774	1.08e-20	3.21e-19	ZNF611	protein_coding
ENSG00000128463	1666.69	-0.972183	0.104242	-9.32623	1.1e-20	3.24e-19	EMC4	protein_coding
ENSG00000111911	1956.48	-1.40578	0.150795	-9.32242	1.14e-20	3.36e-19	HINT3	protein_coding
ENSG00000006607	8213.52	1.32072	0.141691	9.32116	1.15e-20	3.4e-19	FARP2	protein_coding
ENSG00000181222	13275.6	1.06218	0.113987	9.31847	1.18e-20	3.47e-19	POLR2A	protein_coding
ENSG00000100345	95477	1.09649	0.117698	9.31612	1.21e-20	3.55e-19	MYH9	protein_coding
ENSG00000164294	354.83	-3.69625	0.396971	-9.31114	1.26e-20	3.71e-19	GPX8	protein_coding
ENSG00000147065	4907.33	-2.58069	0.277251	-9.30816	1.3e-20	3.81e-19	MSN	protein_coding
ENSG00000187609	1740.15	1.98721	0.213517	9.30702	1.31e-20	3.85e-19	EXD3	protein_coding
ENSG00000162493	262.484	-3.43857	0.36947	-9.30675	1.32e-20	3.85e-19	PDPN	protein_coding
ENSG00000178988	2012.42	-0.663927	0.0713435	-9.30607	1.33e-20	3.88e-19	MRFAP1L1	protein_coding
ENSG00000130158	4429.13	1.25784	0.135224	9.30194	1.38e-20	4.02e-19	DOCK6	protein_coding
ENSG00000204103	801.57	-3.1136	0.334846	-9.2986	1.42e-20	4.14e-19	MAFB	protein_coding
ENSG00000009335	5906.21	0.694278	0.0746907	9.29537	1.47e-20	4.26e-19	UBE3C	protein_coding
ENSG00000133104	664.388	-2.87262	0.309063	-9.29461	1.48e-20	4.29e-19	SPART	protein_coding
ENSG00000149930	3818.33	0.847754	0.0912156	9.29395	1.49e-20	4.31e-19	TAOK2	protein_coding
ENSG00000135218	1320.89	-3.27712	0.352631	-9.29334	1.5e-20	4.33e-19	CD36	protein_coding
ENSG00000100239	4059.77	1.05484	0.113546	9.29	1.54e-20	4.46e-19	PPP6R2	protein_coding
ENSG00000274322	901.247	3.16656	0.340892	9.28905	1.56e-20	4.5e-19	AL136531.2	protein_coding
ENSG00000249751	124.185	-3.80713	0.410133	-9.28266	1.65e-20	4.76e-19	ECSCR	protein_coding
ENSG00000015133	6770.85	1.60215	0.172803	9.2715	1.84e-20	5.27e-19	CCDC88C	protein_coding
ENSG00000143061	4703.49	1.39239	0.150196	9.27047	1.85e-20	5.31e-19	IGSF3	protein_coding
ENSG00000127362	81.6104	4.12634	0.445312	9.26616	1.93e-20	5.52e-19	TAS2R3	protein_coding
ENSG00000215193	8057.39	1.99626	0.215578	9.26002	2.04e-20	5.84e-19	PEX26	protein_coding
ENSG00000177106	7990.08	1.30293	0.140736	9.25802	2.08e-20	5.94e-19	EPS8L2	protein_coding
ENSG00000118997	910.971	3.55621	0.38419	9.25639	2.11e-20	6.03e-19	DNAH7	protein_coding
ENSG00000146469	1260.68	-7.45323	0.805237	-9.25595	2.12e-20	6.05e-19	VIP	protein_coding
ENSG00000116151	575.566	1.85235	0.200206	9.25222	2.2e-20	6.26e-19	MORN1	protein_coding
ENSG00000162522	21832.6	1.68308	0.182002	9.2476	2.3e-20	6.53e-19	KIAA1522	protein_coding
ENSG00000116194	514.942	-4.90253	0.530179	-9.24694	2.31e-20	6.56e-19	ANGPTL1	protein_coding
ENSG00000198832	294.085	-2.27601	0.246245	-9.24287	2.4e-20	6.8e-19	SELENOM	protein_coding
ENSG00000099338	624.933	3.31166	0.35835	9.24141	2.43e-20	6.88e-19	CATSPERG	protein_coding
ENSG00000163961	3143.28	1.19866	0.129747	9.23841	2.5e-20	7.07e-19	RNF168	protein_coding
ENSG00000147050	4718.81	1.23874	0.134096	9.23772	2.52e-20	7.11e-19	KDM6A	protein_coding
ENSG00000177432	121.258	-3.5544	0.384778	-9.23753	2.52e-20	7.12e-19	NAP1L5	protein_coding
ENSG00000139921	2911.64	-1.40613	0.152669	-9.21029	3.25e-20	9.11e-19	TMX1	protein_coding
ENSG00000115365	2209.71	-1.64006	0.178186	-9.20424	3.44e-20	9.61e-19	LANCL1	protein_coding
ENSG00000176014	520.167	-2.74631	0.29872	-9.19358	3.8e-20	1.06e-18	TUBB6	protein_coding
ENSG00000260300	62.5145	2.92591	0.318335	9.19131	3.88e-20	1.08e-18	AC009119.2	protein_coding
ENSG00000102781	360.207	-2.05722	0.223904	-9.18795	4e-20	1.11e-18	KATNAL1	protein_coding
ENSG00000107186	576.65	-2.25178	0.245101	-9.18715	4.03e-20	1.12e-18	MPDZ	protein_coding
ENSG00000166292	253.355	-4.56423	0.497094	-9.18183	4.24e-20	1.17e-18	TMEM100	protein_coding
ENSG00000130037	45.5496	-3.96559	0.432005	-9.17952	4.33e-20	1.2e-18	KCNA5	protein_coding
ENSG00000141564	2706.19	1.23753	0.134881	9.17496	4.52e-20	1.25e-18	RPTOR	protein_coding
ENSG00000171603	24323.6	1.12327	0.122492	9.17016	4.72e-20	1.3e-18	CLSTN1	protein_coding
ENSG00000162618	348.678	-3.67987	0.401349	-9.16874	4.79e-20	1.32e-18	ADGRL4	protein_coding
ENSG00000213079	4996.34	0.772838	0.0843989	9.15697	5.34e-20	1.47e-18	SCAF8	protein_coding
ENSG00000113387	4702.51	-1.17626	0.128526	-9.1519	5.59e-20	1.53e-18	SUB1	protein_coding
ENSG00000139211	352.779	-2.47098	0.270089	-9.14876	5.76e-20	1.58e-18	AMIGO2	protein_coding
ENSG00000118855	3122.95	-1.13466	0.124037	-9.1477	5.82e-20	1.59e-18	MFSD1	protein_coding
ENSG00000152049	133.475	-2.86379	0.313209	-9.1434	6.05e-20	1.65e-18	KCNE4	protein_coding
ENSG00000130762	5625.07	1.59015	0.173921	9.14295	6.08e-20	1.66e-18	ARHGEF16	protein_coding
ENSG00000132694	7550.15	1.28197	0.140234	9.14171	6.15e-20	1.68e-18	ARHGEF11	protein_coding
ENSG00000016864	1170.4	-1.30809	0.143135	-9.13888	6.31e-20	1.72e-18	GLT8D1	protein_coding
ENSG00000185088	4614.54	-1.84876	0.202341	-9.13683	6.43e-20	1.75e-18	RPS27L	protein_coding
ENSG00000081154	1549.62	-1.15796	0.126784	-9.13331	6.64e-20	1.8e-18	PCNP	protein_coding
ENSG00000166148	119.025	-4.20858	0.460889	-9.13144	6.76e-20	1.83e-18	AVPR1A	protein_coding
ENSG00000204406	1585.75	0.994832	0.108966	9.12974	6.87e-20	1.86e-18	MBD5	protein_coding
ENSG00000169696	1238.57	1.18018	0.129275	9.12926	6.9e-20	1.87e-18	ASPSCR1	protein_coding
ENSG00000186340	550.209	-5.53684	0.606613	-9.12747	7.01e-20	1.9e-18	THBS2	protein_coding
ENSG00000187531	2958.6	1.51182	0.165902	9.1127	8.04e-20	2.16e-18	SIRT7	protein_coding
ENSG00000176092	2756.89	2.80598	0.308035	9.10931	8.29e-20	2.23e-18	CRYBG2	protein_coding
ENSG00000115380	2787.94	-5.04932	0.554308	-9.10922	8.3e-20	2.23e-18	EFEMP1	protein_coding
ENSG00000157514	2942.8	-3.67248	0.403241	-9.10741	8.44e-20	2.26e-18	TSC22D3	protein_coding
ENSG00000131459	146.201	-3.56191	0.391099	-9.10744	8.44e-20	2.26e-18	GFPT2	protein_coding
ENSG00000132849	13321.9	1.7581	0.193043	9.1073	8.45e-20	2.26e-18	PATJ	protein_coding
ENSG00000133083	492.734	-3.68517	0.40471	-9.10571	8.57e-20	2.3e-18	DCLK1	protein_coding
ENSG00000173372	1774.49	-3.85097	0.423022	-9.10348	8.75e-20	2.34e-18	C1QA	protein_coding
ENSG00000173267	125.214	-4.09435	0.449806	-9.10248	8.83e-20	2.36e-18	SNCG	protein_coding
ENSG00000187189	798.979	-1.44635	0.158935	-9.10029	9.01e-20	2.41e-18	TSPYL4	protein_coding
ENSG00000118058	6476.49	1.30639	0.143564	9.09973	9.06e-20	2.42e-18	KMT2A	protein_coding
ENSG00000175445	229.785	-4.96321	0.545549	-9.09764	9.23e-20	2.46e-18	LPL	protein_coding
ENSG00000154330	1064.95	-3.53231	0.388595	-9.08995	9.91e-20	2.63e-18	PGM5	protein_coding
ENSG00000139718	4355.87	1.48068	0.163005	9.08362	1.05e-19	2.78e-18	SETD1B	protein_coding
ENSG00000171867	1835.89	-3.34938	0.368847	-9.08068	1.08e-19	2.86e-18	PRNP	protein_coding
ENSG00000136504	3059.7	0.77524	0.0853848	9.07937	1.09e-19	2.89e-18	KAT7	protein_coding
ENSG00000164050	6701.6	1.22443	0.134888	9.07742	1.11e-19	2.94e-18	PLXNB1	protein_coding
ENSG00000198722	12561.9	1.21553	0.13394	9.0752	1.13e-19	2.99e-18	UNC13B	protein_coding
ENSG00000149782	7781.04	1.53425	0.16909	9.07359	1.15e-19	3.03e-18	PLCB3	protein_coding
ENSG00000187758	38.0949	-4.80256	0.529444	-9.07095	1.18e-19	3.1e-18	ADH1A	protein_coding
ENSG00000154736	415.683	-4.30715	0.474867	-9.07021	1.19e-19	3.12e-18	ADAMTS5	protein_coding
ENSG00000255374	85.5284	4.56848	0.503961	9.06515	1.24e-19	3.26e-18	TAS2R43	protein_coding
ENSG00000183098	958.641	-3.38538	0.37357	-9.06224	1.28e-19	3.34e-18	GPC6	protein_coding
ENSG00000071991	280.863	-4.72873	0.521929	-9.0601	1.3e-19	3.41e-18	CDH19	protein_coding
ENSG00000125650	213.521	1.82619	0.201576	9.0596	1.31e-19	3.42e-18	PSPN	protein_coding
ENSG00000182534	1210.97	-3.00875	0.332192	-9.05724	1.34e-19	3.49e-18	MXRA7	protein_coding
ENSG00000117906	1987.31	-1.19097	0.131577	-9.05151	1.41e-19	3.67e-18	RCN2	protein_coding
ENSG00000153130	2298.81	-1.55435	0.171727	-9.05128	1.41e-19	3.67e-18	SCOC	protein_coding
ENSG00000116251	9735.06	-1.56544	0.172974	-9.05017	1.43e-19	3.7e-18	RPL22	protein_coding
ENSG00000134825	1387.27	-1.76031	0.194602	-9.04571	1.49e-19	3.86e-18	TMEM258	protein_coding
ENSG00000118181	9037.96	-1.67918	0.185653	-9.04473	1.5e-19	3.89e-18	RPS25	protein_coding
ENSG00000101246	1704.22	1.17215	0.1296	9.04432	1.51e-19	3.9e-18	ARFRP1	protein_coding
ENSG00000011028	1329.91	-2.42474	0.268101	-9.04413	1.51e-19	3.9e-18	MRC2	protein_coding
ENSG00000264522	4692.27	1.31324	0.145221	9.04305	1.52e-19	3.94e-18	OTUD7B	protein_coding
ENSG00000173706	1942.44	-2.13231	0.235862	-9.04048	1.56e-19	4.03e-18	HEG1	protein_coding
ENSG00000174010	629.887	-1.61668	0.178833	-9.04016	1.56e-19	4.03e-18	KLHL15	protein_coding
ENSG00000145375	1235.21	1.5265	0.168899	9.03796	1.6e-19	4.11e-18	SPATA5	protein_coding
ENSG00000181722	2023.79	3.56384	0.39459	9.03175	1.69e-19	4.34e-18	ZBTB20	protein_coding
ENSG00000150977	294.62	-2.01667	0.223407	-9.02687	1.77e-19	4.54e-18	RILPL2	protein_coding
ENSG00000177084	4997.22	1.58422	0.175541	9.02478	1.8e-19	4.62e-18	POLE	protein_coding
ENSG00000100209	268.078	-0.955655	0.105899	-9.02423	1.81e-19	4.64e-18	HSCB	protein_coding
ENSG00000148606	2098.87	0.678874	0.0752396	9.02283	1.83e-19	4.69e-18	POLR3A	protein_coding
ENSG00000278259	3334.53	1.33376	0.147843	9.02146	1.86e-19	4.74e-18	MYO19	protein_coding
ENSG00000038945	444.229	-4.18537	0.464202	-9.01627	1.95e-19	4.96e-18	MSR1	protein_coding
ENSG00000169826	884.246	-1.88795	0.209431	-9.01468	1.97e-19	5.03e-18	CSGALNACT2	protein_coding
ENSG00000215717	2236.49	-1.32714	0.147327	-9.00816	2.1e-19	5.32e-18	TMEM167B	protein_coding
ENSG00000099998	370.858	-2.40192	0.266637	-9.00821	2.09e-19	5.32e-18	GGT5	protein_coding
ENSG00000132005	1284.34	1.04246	0.115725	9.00807	2.1e-19	5.32e-18	RFX1	protein_coding
ENSG00000149090	328.948	-3.11715	0.346181	-9.00438	2.17e-19	5.49e-18	PAMR1	protein_coding
ENSG00000100330	4434.55	1.02008	0.113331	9.00093	2.24e-19	5.66e-18	MTMR3	protein_coding
ENSG00000176182	462.629	1.27012	0.141121	9.00027	2.25e-19	5.69e-18	MYPOP	protein_coding
ENSG00000170889	15303.5	-1.34561	0.149557	-8.99731	2.31e-19	5.83e-18	RPS9	protein_coding
ENSG00000173678	8.84802	-7.11932	0.791555	-8.99409	2.38e-19	6e-18	SPDYE2B	protein_coding
ENSG00000075151	11009.9	1.38768	0.154346	8.99075	2.46e-19	6.17e-18	EIF4G3	protein_coding
ENSG00000079691	6928.16	1.20345	0.134037	8.97851	2.74e-19	6.86e-18	CARMIL1	protein_coding
ENSG00000171476	64.1584	-2.77856	0.309494	-8.97776	2.76e-19	6.9e-18	HOPX	protein_coding
ENSG00000182004	990.422	-2.18137	0.242981	-8.97751	2.77e-19	6.91e-18	SNRPE	protein_coding
ENSG00000214194	454.038	-1.76235	0.196461	-8.97052	2.95e-19	7.34e-18	SMIM30	protein_coding
ENSG00000212747	113.059	-2.90848	0.324235	-8.97029	2.96e-19	7.35e-18	RTL8B	protein_coding
ENSG00000157388	1671.81	1.75267	0.195448	8.96748	3.03e-19	7.52e-18	CACNA1D	protein_coding
ENSG00000133056	8866.86	1.46764	0.163702	8.96536	3.09e-19	7.65e-18	PIK3C2B	protein_coding
ENSG00000168488	5321.94	0.988591	0.110279	8.96447	3.12e-19	7.71e-18	ATXN2L	protein_coding
ENSG00000168079	2020.28	-3.29296	0.367377	-8.96344	3.15e-19	7.77e-18	SCARA5	protein_coding
ENSG00000133065	468.274	-1.66827	0.186184	-8.96033	3.24e-19	7.97e-18	SLC41A1	protein_coding
ENSG00000162105	1961.77	1.73257	0.193375	8.95967	3.26e-19	8.01e-18	SHANK2	protein_coding
ENSG00000160007	11112.8	1.33108	0.148601	8.95746	3.32e-19	8.17e-18	ARHGAP35	protein_coding
ENSG00000107798	4181	-3.94358	0.440456	-8.95341	3.45e-19	8.45e-18	LIPA	protein_coding
ENSG00000091436	2256.17	-2.52	0.281559	-8.95015	3.55e-19	8.69e-18	MAP3K20	protein_coding
ENSG00000136842	288.025	-3.45648	0.386281	-8.9481	3.62e-19	8.83e-18	TMOD1	protein_coding
ENSG00000138722	868.124	-4.70083	0.525665	-8.94264	3.8e-19	9.26e-18	MMRN1	protein_coding
ENSG00000134318	17937.8	0.739837	0.0827377	8.94195	3.82e-19	9.31e-18	ROCK2	protein_coding
ENSG00000163281	460.044	-1.51949	0.169959	-8.94031	3.88e-19	9.44e-18	GNPDA2	protein_coding
ENSG00000140750	5528.89	1.17277	0.131194	8.93926	3.92e-19	9.52e-18	ARHGAP17	protein_coding
ENSG00000137941	439.643	-2.46093	0.275299	-8.93912	3.92e-19	9.53e-18	TTLL7	protein_coding
ENSG00000003436	978.264	-3.09595	0.346372	-8.93821	3.96e-19	9.6e-18	TFPI	protein_coding
ENSG00000103197	5692.72	1.05662	0.118221	8.93763	3.98e-19	9.65e-18	TSC2	protein_coding
ENSG00000181541	280.465	-2.91468	0.326392	-8.93001	4.26e-19	1.03e-17	MAB21L2	protein_coding
ENSG00000109475	10343.6	-1.53925	0.172408	-8.92797	4.34e-19	1.05e-17	RPL34	protein_coding
ENSG00000143337	2509.18	-1.16193	0.130204	-8.92395	4.5e-19	1.08e-17	TOR1AIP1	protein_coding
ENSG00000148400	7584.53	1.42815	0.160054	8.92293	4.54e-19	1.09e-17	NOTCH1	protein_coding
ENSG00000153922	7026.41	1.06867	0.11977	8.92271	4.55e-19	1.09e-17	CHD1	protein_coding
ENSG00000183748	1022.46	-3.34528	0.374952	-8.92189	4.58e-19	1.1e-17	MRC1L1	protein_coding
ENSG00000109846	395.181	-3.78147	0.423941	-8.91981	4.67e-19	1.12e-17	CRYAB	protein_coding
ENSG00000105287	3285.31	1.17145	0.13145	8.91172	5.02e-19	1.2e-17	PRKD2	protein_coding
ENSG00000172465	352.61	-2.43206	0.272975	-8.90943	5.13e-19	1.23e-17	TCEAL1	protein_coding
ENSG00000154059	1616.66	-1.48639	0.166847	-8.9087	5.16e-19	1.24e-17	IMPACT	protein_coding
ENSG00000163563	209.793	-3.80778	0.427475	-8.90759	5.22e-19	1.25e-17	MNDA	protein_coding
ENSG00000080031	10706.9	1.56839	0.176111	8.90569	5.31e-19	1.27e-17	PTPRH	protein_coding
ENSG00000204410	1082.74	1.81707	0.204056	8.90474	5.35e-19	1.28e-17	MSH5	protein_coding
ENSG00000115446	1315.8	-0.647089	0.0726828	-8.90292	5.44e-19	1.29e-17	UNC50	protein_coding
ENSG00000108001	43.1383	-4.5143	0.507184	-8.90072	5.55e-19	1.32e-17	EBF3	protein_coding
ENSG00000138172	228.233	-2.71337	0.304907	-8.89901	5.63e-19	1.34e-17	CALHM2	protein_coding
ENSG00000102524	391.317	-3.86899	0.434769	-8.89897	5.64e-19	1.34e-17	TNFSF13B	protein_coding
ENSG00000174600	654.407	-2.97037	0.333812	-8.89832	5.67e-19	1.34e-17	CMKLR1	protein_coding
ENSG00000234188	38.6567	7.02511	0.790011	8.89243	5.98e-19	1.42e-17	AL121963.1	protein_coding
ENSG00000054611	2858.91	1.2476	0.140327	8.89064	6.08e-19	1.44e-17	TBC1D22A	protein_coding
ENSG00000182963	170.855	-2.6085	0.293448	-8.88914	6.16e-19	1.46e-17	GJC1	protein_coding
ENSG00000115318	187.572	-2.2476	0.253071	-8.88131	6.61e-19	1.56e-17	LOXL3	protein_coding
ENSG00000145075	45.8687	-4.39405	0.494856	-8.87945	6.72e-19	1.58e-17	CCDC39	protein_coding
ENSG00000119865	275.231	-3.12985	0.352591	-8.87672	6.89e-19	1.62e-17	CNRIP1	protein_coding
ENSG00000104427	419.955	-1.90285	0.214403	-8.87511	6.99e-19	1.64e-17	ZC2HC1A	protein_coding
ENSG00000174373	6230.32	1.17865	0.13282	8.87404	7.05e-19	1.65e-17	RALGAPA1	protein_coding
ENSG00000125868	14590.7	-1.36834	0.154257	-8.87054	7.28e-19	1.71e-17	DSTN	protein_coding
ENSG00000143248	3715.25	-3.49848	0.394407	-8.87021	7.3e-19	1.71e-17	RGS5	protein_coding
ENSG00000147799	979.306	1.58952	0.179262	8.86702	7.51e-19	1.76e-17	ARHGAP39	protein_coding
ENSG00000171853	2725.98	1.13665	0.128208	8.86564	7.61e-19	1.78e-17	TRAPPC12	protein_coding
ENSG00000050165	1128.13	-2.8735	0.32419	-8.86361	7.75e-19	1.81e-17	DKK3	protein_coding
ENSG00000197183	8453.69	1.70968	0.192916	8.86228	7.84e-19	1.83e-17	NOL4L	protein_coding
ENSG00000113638	712.494	-1.23036	0.138925	-8.85631	8.27e-19	1.93e-17	TTC33	protein_coding
ENSG00000116701	413.042	-3.36097	0.379749	-8.85052	8.71e-19	2.03e-17	NCF2	protein_coding
ENSG00000073614	7484.65	0.728051	0.0822708	8.84945	8.8e-19	2.04e-17	KDM5A	protein_coding
ENSG00000203772	46.6925	-3.24035	0.366501	-8.84133	9.46e-19	2.19e-17	SPRN	protein_coding
ENSG00000114115	133.772	-2.42744	0.274617	-8.83937	9.63e-19	2.23e-17	RBP1	protein_coding
ENSG00000163635	2091.85	1.66046	0.187898	8.83704	9.83e-19	2.27e-17	ATXN7	protein_coding
ENSG00000265107	146.65	-4.24132	0.479982	-8.83641	9.88e-19	2.28e-17	GJA5	protein_coding
ENSG00000282608	172.661	-3.9628	0.448731	-8.83114	1.04e-18	2.39e-17	ADORA3	protein_coding
ENSG00000205436	682.559	2.17412	0.246192	8.83101	1.04e-18	2.39e-17	EXOC3L4	protein_coding
ENSG00000131626	5210.62	0.770264	0.0872608	8.82715	1.07e-18	2.47e-17	PPFIA1	protein_coding
ENSG00000165124	1234.51	-3.64401	0.412915	-8.82509	1.09e-18	2.52e-17	SVEP1	protein_coding
ENSG00000164929	60.9927	-3.29286	0.373161	-8.82422	1.1e-18	2.53e-17	BAALC	protein_coding
ENSG00000164587	14258.7	-1.56774	0.177748	-8.82	1.14e-18	2.63e-17	RPS14	protein_coding
ENSG00000081026	7726.42	1.54352	0.175019	8.81918	1.15e-18	2.64e-17	MAGI3	protein_coding
ENSG00000005884	10304.6	1.21246	0.137547	8.81485	1.2e-18	2.74e-17	ITGA3	protein_coding
ENSG00000067365	771.97	1.8614	0.21117	8.81472	1.2e-18	2.74e-17	METTL22	protein_coding
ENSG00000196312	796.299	1.71198	0.19422	8.81464	1.2e-18	2.74e-17	MFSD14C	protein_coding
ENSG00000170854	1333.84	-1.16146	0.13178	-8.8136	1.21e-18	2.77e-17	RIOX2	protein_coding
ENSG00000126012	8185.95	1.05695	0.119934	8.81276	1.22e-18	2.78e-17	KDM5C	protein_coding
ENSG00000138382	798.195	-1.11639	0.126686	-8.81226	1.23e-18	2.79e-17	METTL5	protein_coding
ENSG00000011083	919.525	2.44343	0.277357	8.80972	1.25e-18	2.86e-17	SLC6A7	protein_coding
ENSG00000166923	6390.76	-5.00852	0.568597	-8.80855	1.27e-18	2.88e-17	GREM1	protein_coding
ENSG00000198914	17.2595	-5.62073	0.638603	-8.8016	1.35e-18	3.06e-17	POU3F3	protein_coding
ENSG00000255529	1567.21	-1.84735	0.209953	-8.79887	1.38e-18	3.13e-17	POLR2M	protein_coding
ENSG00000204033	19.4147	-7.46391	0.848699	-8.79453	1.44e-18	3.25e-17	LRIT2	protein_coding
ENSG00000184898	404.283	-1.92839	0.219334	-8.79206	1.47e-18	3.32e-17	RBM43	protein_coding
ENSG00000147027	983.796	-4.20947	0.479015	-8.78777	1.53e-18	3.44e-17	TMEM47	protein_coding
ENSG00000203818	119.662	5.54261	0.630863	8.78575	1.55e-18	3.5e-17	HIST2H3PS2	protein_coding
ENSG00000186395	456.288	-1.96538	0.223756	-8.7836	1.58e-18	3.56e-17	KRT10	protein_coding
ENSG00000170791	1100.03	-0.965013	0.109906	-8.78033	1.63e-18	3.67e-17	CHCHD7	protein_coding
ENSG00000211445	1341.44	-3.44972	0.392898	-8.78019	1.63e-18	3.67e-17	GPX3	protein_coding
ENSG00000187605	4780.02	1.26134	0.143659	8.78009	1.63e-18	3.67e-17	TET3	protein_coding
ENSG00000162300	974.993	1.17299	0.133648	8.77674	1.68e-18	3.77e-17	ZFPL1	protein_coding
ENSG00000111816	7338.45	1.72039	0.196053	8.77514	1.71e-18	3.82e-17	FRK	protein_coding
ENSG00000113594	1949.94	-3.01487	0.343603	-8.77428	1.72e-18	3.85e-17	LIFR	protein_coding
ENSG00000172007	548.304	-1.25206	0.142858	-8.76439	1.88e-18	4.2e-17	RAB33B	protein_coding
ENSG00000218739	1689.6	-0.830374	0.0947526	-8.7636	1.89e-18	4.23e-17	CEBPZOS	protein_coding
ENSG00000183977	6.8413	-6.54239	0.746799	-8.76058	1.94e-18	4.33e-17	PP2D1	protein_coding
ENSG00000137033	1211.96	-4.18729	0.478073	-8.75867	1.98e-18	4.41e-17	IL33	protein_coding
ENSG00000182809	522.771	-2.92902	0.334653	-8.75241	2.09e-18	4.65e-17	CRIP2	protein_coding
ENSG00000173269	502.935	-2.67305	0.305455	-8.75106	2.11e-18	4.7e-17	MMRN2	protein_coding
ENSG00000269279	69.3318	6.56819	0.750686	8.74959	2.14e-18	4.76e-17	AL136376.1	protein_coding
ENSG00000165832	1069.42	-1.21524	0.138909	-8.74845	2.16e-18	4.81e-17	TRUB1	protein_coding
ENSG00000136273	1966.6	1.23757	0.141464	8.74832	2.17e-18	4.81e-17	HUS1	protein_coding
ENSG00000169902	256.609	-2.47451	0.282859	-8.74821	2.17e-18	4.81e-17	TPST1	protein_coding
ENSG00000118473	99.2047	-2.25986	0.258465	-8.7434	2.26e-18	5.02e-17	SGIP1	protein_coding
ENSG00000182903	2234.43	1.23822	0.141636	8.74225	2.29e-18	5.07e-17	ZNF721	protein_coding
ENSG00000134294	7951.31	-1.63388	0.186913	-8.74142	2.3e-18	5.1e-17	SLC38A2	protein_coding
ENSG00000077044	7267.75	1.43079	0.163776	8.73627	2.41e-18	5.33e-17	DGKD	protein_coding
ENSG00000078018	159.021	-3.10611	0.355563	-8.73574	2.42e-18	5.35e-17	MAP2	protein_coding
ENSG00000266714	23974.5	2.09401	0.23971	8.73563	2.42e-18	5.35e-17	MYO15B	protein_coding
ENSG00000026025	9461.67	-2.96646	0.339608	-8.73496	2.44e-18	5.38e-17	VIM	protein_coding
ENSG00000154096	1096.65	-3.9738	0.455073	-8.73222	2.5e-18	5.5e-17	THY1	protein_coding
ENSG00000196081	314.4	1.81776	0.208224	8.72981	2.55e-18	5.61e-17	ZNF724	protein_coding
ENSG00000108389	5032.91	0.781795	0.0896018	8.72521	2.66e-18	5.84e-17	MTMR4	protein_coding
ENSG00000163145	175.515	-3.45537	0.396503	-8.71461	2.92e-18	6.4e-17	C1QTNF7	protein_coding
ENSG00000107863	10362.1	0.880932	0.101154	8.70884	3.07e-18	6.72e-17	ARHGAP21	protein_coding
ENSG00000189292	97.3599	-2.0496	0.235385	-8.70743	3.11e-18	6.8e-17	ALKAL2	protein_coding
ENSG00000181092	158.5	-8.93235	1.02584	-8.70732	3.11e-18	6.81e-17	ADIPOQ	protein_coding
ENSG00000186765	92.3899	3.11895	0.358245	8.70619	3.14e-18	6.87e-17	FSCN2	protein_coding
ENSG00000167123	410.791	-2.8084	0.32276	-8.70121	3.28e-18	7.17e-17	CERCAM	protein_coding
ENSG00000144935	137.727	-2.16348	0.248743	-8.69767	3.39e-18	7.38e-17	TRPC1	protein_coding
ENSG00000063245	12412.1	1.40513	0.161553	8.69765	3.39e-18	7.38e-17	EPN1	protein_coding
ENSG00000075240	7993.22	1.47492	0.169589	8.697	3.41e-18	7.41e-17	GRAMD4	protein_coding
ENSG00000109265	4860.5	1.82203	0.209526	8.69596	3.44e-18	7.48e-17	KIAA1211	protein_coding
ENSG00000115183	5765.83	0.968672	0.111432	8.69291	3.53e-18	7.68e-17	TANC1	protein_coding
ENSG00000164880	6750.47	1.01794	0.117111	8.69211	3.56e-18	7.73e-17	INTS1	protein_coding
ENSG00000156136	1173.45	-1.4056	0.161736	-8.69073	3.6e-18	7.81e-17	DCK	protein_coding
ENSG00000162614	671.205	-3.47777	0.400177	-8.69057	3.61e-18	7.82e-17	NEXN	protein_coding
ENSG00000136813	10529.3	0.508958	0.0585675	8.69011	3.62e-18	7.85e-17	KIAA0368	protein_coding
ENSG00000172638	418.417	-2.13128	0.245315	-8.68793	3.69e-18	7.99e-17	EFEMP2	protein_coding
ENSG00000102910	7313.42	0.62552	0.0720391	8.68306	3.85e-18	8.33e-17	LONP2	protein_coding
ENSG00000127922	2295.3	-1.13768	0.131024	-8.68299	3.85e-18	8.33e-17	SEM1	protein_coding
ENSG00000160439	2470.87	1.83645	0.211539	8.68136	3.91e-18	8.44e-17	RDH13	protein_coding
ENSG00000151468	375.636	-3.89102	0.448262	-8.68023	3.95e-18	8.51e-17	CCDC3	protein_coding
ENSG00000093183	923.785	-1.62224	0.187018	-8.67426	4.16e-18	8.96e-17	SEC22C	protein_coding
ENSG00000155016	465.946	-2.14013	0.246851	-8.66973	4.33e-18	9.32e-17	CYP2U1	protein_coding
ENSG00000139505	1997.28	-1.23314	0.142259	-8.66827	4.39e-18	9.42e-17	MTMR6	protein_coding
ENSG00000112306	14984	-1.60171	0.184785	-8.66796	4.4e-18	9.44e-17	RPS12	protein_coding
ENSG00000206052	72.9142	-2.9487	0.340215	-8.66717	4.43e-18	9.5e-17	DOK6	protein_coding
ENSG00000173705	92.9651	-5.95961	0.687723	-8.66571	4.49e-18	9.62e-17	SUSD5	protein_coding
ENSG00000149131	2228.79	-3.74731	0.432475	-8.66482	4.52e-18	9.69e-17	SERPING1	protein_coding
ENSG00000095951	3252.96	2.22492	0.256826	8.66312	4.59e-18	9.83e-17	HIVEP1	protein_coding
ENSG00000166439	2620.48	0.636145	0.0735041	8.65455	4.95e-18	1.06e-16	RNF169	protein_coding
ENSG00000182979	2994.71	1.08348	0.125272	8.64901	5.19e-18	1.11e-16	MTA1	protein_coding
ENSG00000175309	6563.17	1.8348	0.212218	8.64584	5.34e-18	1.14e-16	PHYKPL	protein_coding
ENSG00000112159	8303.58	1.4927	0.172658	8.64545	5.36e-18	1.14e-16	MDN1	protein_coding
ENSG00000132432	1266.46	-1.73139	0.200302	-8.64389	5.43e-18	1.15e-16	SEC61G	protein_coding
ENSG00000133561	622.254	-2.75266	0.318647	-8.63859	5.69e-18	1.21e-16	GIMAP6	protein_coding
ENSG00000226761	39.4268	5.48008	0.634814	8.63258	6e-18	1.27e-16	TAS2R46	protein_coding
ENSG00000110852	239.823	-3.47013	0.402082	-8.63041	6.11e-18	1.29e-16	CLEC2B	protein_coding
ENSG00000168781	3202.79	1.21059	0.140271	8.63034	6.12e-18	1.29e-16	PPIP5K1	protein_coding
ENSG00000198929	718.512	1.84232	0.213572	8.62621	6.34e-18	1.34e-16	NOS1AP	protein_coding
ENSG00000110700	7955.4	-1.68077	0.194846	-8.62613	6.35e-18	1.34e-16	RPS13	protein_coding
ENSG00000130303	660.998	-3.09842	0.359233	-8.62508	6.4e-18	1.35e-16	BST2	protein_coding
ENSG00000187109	4783.19	-1.75513	0.203769	-8.61334	7.1e-18	1.49e-16	NAP1L1	protein_coding
ENSG00000151876	322.929	-1.33259	0.154717	-8.61305	7.11e-18	1.49e-16	FBXO4	protein_coding
ENSG00000116288	3362.05	-1.41583	0.164446	-8.6097	7.33e-18	1.53e-16	PARK7	protein_coding
ENSG00000138061	170.629	-3.993	0.463926	-8.60699	7.5e-18	1.57e-16	CYP1B1	protein_coding
ENSG00000178202	1937.77	-1.66095	0.193009	-8.60558	7.59e-18	1.58e-16	KDELC2	protein_coding
ENSG00000040731	15.2223	-6.51152	0.756762	-8.60445	7.67e-18	1.6e-16	CDH10	protein_coding
ENSG00000119559	806.839	1.3563	0.157651	8.60315	7.76e-18	1.62e-16	C19orf25	protein_coding
ENSG00000187066	81.4972	-4.54477	0.528481	-8.59968	7.99e-18	1.66e-16	TMEM262	protein_coding
ENSG00000112659	2505.1	1.25277	0.145752	8.59517	8.31e-18	1.73e-16	CUL9	protein_coding
ENSG00000112214	183.91	-5.21911	0.607221	-8.59508	8.32e-18	1.73e-16	FHL5	protein_coding
ENSG00000196418	1509.33	2.08711	0.243013	8.58845	8.81e-18	1.83e-16	ZNF124	protein_coding
ENSG00000132965	265.383	-2.69885	0.314345	-8.58562	9.03e-18	1.87e-16	ALOX5AP	protein_coding
ENSG00000166831	148.829	-3.12714	0.36425	-8.58514	9.07e-18	1.88e-16	RBPMS2	protein_coding
ENSG00000093217	1178.5	1.1712	0.136433	8.58445	9.13e-18	1.89e-16	XYLB	protein_coding
ENSG00000159784	82.986	-3.39113	0.395113	-8.58268	9.27e-18	1.92e-16	FAM131B	protein_coding
ENSG00000182492	955.406	-3.53572	0.41245	-8.57248	1.01e-17	2.09e-16	BGN	protein_coding
ENSG00000273899	1282.29	1.2543	0.14634	8.57112	1.02e-17	2.11e-16	NOL12	protein_coding
ENSG00000064989	586.544	-3.18705	0.371851	-8.57079	1.03e-17	2.12e-16	CALCRL	protein_coding
ENSG00000132465	84070.3	-5.34958	0.624495	-8.56625	1.07e-17	2.2e-16	JCHAIN	protein_coding
ENSG00000176915	5165.88	1.09382	0.12769	8.56623	1.07e-17	2.2e-16	ANKLE2	protein_coding
ENSG00000175073	4075.36	0.545656	0.0637093	8.56478	1.08e-17	2.23e-16	VCPIP1	protein_coding
ENSG00000113621	1580.74	-1.50786	0.176057	-8.56457	1.08e-17	2.23e-16	TXNDC15	protein_coding
ENSG00000136848	11143.4	1.14444	0.133643	8.56342	1.1e-17	2.25e-16	DAB2IP	protein_coding
ENSG00000204387	1102.2	-1.16223	0.135801	-8.55831	1.15e-17	2.35e-16	C6orf48	protein_coding
ENSG00000196636	400.641	-1.73711	0.203092	-8.5533	1.2e-17	2.45e-16	SDHAF3	protein_coding
ENSG00000105971	564.473	-3.44333	0.402678	-8.55108	1.22e-17	2.49e-16	CAV2	protein_coding
ENSG00000079931	373.965	-3.95865	0.463489	-8.54098	1.33e-17	2.71e-16	MOXD1	protein_coding
ENSG00000187955	3971.27	-3.93598	0.461064	-8.53673	1.38e-17	2.81e-16	COL14A1	protein_coding
ENSG00000170190	1820.32	1.8808	0.220328	8.53636	1.39e-17	2.82e-16	SLC16A5	protein_coding
ENSG00000187325	549.619	-2.63045	0.308188	-8.53523	1.4e-17	2.84e-16	TAF9B	protein_coding
ENSG00000184515	62.7151	-3.46818	0.40641	-8.53371	1.42e-17	2.88e-16	BEX5	protein_coding
ENSG00000158122	252.234	-2.20375	0.258281	-8.53236	1.43e-17	2.91e-16	AAED1	protein_coding
ENSG00000072952	1177.46	-2.54257	0.297996	-8.53221	1.44e-17	2.91e-16	MRVI1	protein_coding
ENSG00000105289	13445.4	1.88227	0.220649	8.53061	1.46e-17	2.95e-16	TJP3	protein_coding
ENSG00000101000	493.785	-2.92055	0.342466	-8.52799	1.49e-17	3.01e-16	PROCR	protein_coding
ENSG00000143603	384.755	-2.81463	0.330057	-8.52771	1.49e-17	3.02e-16	KCNN3	protein_coding
ENSG00000080802	1941.72	0.932958	0.109461	8.52319	1.55e-17	3.13e-16	CNOT4	protein_coding
ENSG00000107077	4718.09	1.28978	0.151355	8.52152	1.57e-17	3.17e-16	KDM4C	protein_coding
ENSG00000071626	6054.14	0.881688	0.103478	8.52053	1.59e-17	3.2e-16	DAZAP1	protein_coding
ENSG00000128536	556.481	1.73067	0.203124	8.52027	1.59e-17	3.2e-16	CDHR3	protein_coding
ENSG00000198252	1155.8	-0.860804	0.101052	-8.51845	1.62e-17	3.25e-16	STYX	protein_coding
ENSG00000205277	144092	3.21267	0.377175	8.51771	1.63e-17	3.27e-16	MUC12	protein_coding
ENSG00000188343	153.149	-2.15347	0.252828	-8.51751	1.63e-17	3.27e-16	FAM92A	protein_coding
ENSG00000157554	304.859	-2.426	0.284893	-8.51549	1.66e-17	3.33e-16	ERG	protein_coding
ENSG00000182890	145.646	-1.94928	0.229003	-8.51206	1.71e-17	3.42e-16	GLUD2	protein_coding
ENSG00000162385	884.079	-1.20119	0.141124	-8.51159	1.72e-17	3.44e-16	MAGOH	protein_coding
ENSG00000196782	2685.38	1.51134	0.177598	8.50986	1.74e-17	3.48e-16	MAML3	protein_coding
ENSG00000147202	5775.12	0.920723	0.108238	8.50645	1.79e-17	3.58e-16	DIAPH2	protein_coding
ENSG00000138385	2501.41	-1.53642	0.180635	-8.50562	1.81e-17	3.6e-16	SSB	protein_coding
ENSG00000081087	1639.24	-1.32303	0.155568	-8.50449	1.82e-17	3.63e-16	OSTM1	protein_coding
ENSG00000123560	100.655	-3.18035	0.373966	-8.50438	1.83e-17	3.64e-16	PLP1	protein_coding
ENSG00000101888	364.768	-1.487	0.174882	-8.50288	1.85e-17	3.68e-16	NXT2	protein_coding
ENSG00000136059	11679.9	1.60053	0.188298	8.49998	1.9e-17	3.77e-16	VILL	protein_coding
ENSG00000139926	696.227	-2.61657	0.307853	-8.49939	1.91e-17	3.78e-16	FRMD6	protein_coding
ENSG00000106034	1070.59	-2.50204	0.294452	-8.49728	1.94e-17	3.85e-16	CPED1	protein_coding
ENSG00000140332	3735.56	1.46253	0.172164	8.495	1.98e-17	3.92e-16	TLE3	protein_coding
ENSG00000165512	1057.95	-1.61395	0.189999	-8.49451	1.99e-17	3.93e-16	ZNF22	protein_coding
ENSG00000108511	3048.96	2.50845	0.295405	8.49157	2.04e-17	4.03e-16	HOXB6	protein_coding
ENSG00000161914	310.485	1.42438	0.167762	8.49047	2.06e-17	4.06e-16	ZNF653	protein_coding
ENSG00000164949	561.084	-2.26631	0.266963	-8.48921	2.08e-17	4.1e-16	GEM	protein_coding
ENSG00000119778	3422.12	1.5644	0.184328	8.48704	2.12e-17	4.17e-16	ATAD2B	protein_coding
ENSG00000164615	981.547	-1.31469	0.155095	-8.47667	2.32e-17	4.56e-16	CAMLG	protein_coding
ENSG00000028310	2132.69	1.09267	0.128905	8.47651	2.32e-17	4.56e-16	BRD9	protein_coding
ENSG00000102683	12.8978	-6.90485	0.814757	-8.47474	2.36e-17	4.63e-16	SGCG	protein_coding
ENSG00000118733	21.2717	-7.26917	0.857759	-8.4746	2.36e-17	4.63e-16	OLFM3	protein_coding
ENSG00000157985	7030.62	1.25691	0.148341	8.47312	2.39e-17	4.68e-16	AGAP1	protein_coding
ENSG00000153721	3738.05	1.55204	0.183229	8.47049	2.44e-17	4.79e-16	CNKSR3	protein_coding
ENSG00000151414	3359.67	-1.20513	0.142293	-8.46937	2.47e-17	4.83e-16	NEK7	protein_coding
ENSG00000261221	1215.18	1.29831	0.153349	8.46638	2.53e-17	4.96e-16	ZNF865	protein_coding
ENSG00000123342	356.992	-3.44121	0.406515	-8.46514	2.56e-17	5.01e-16	MMP19	protein_coding
ENSG00000120279	222.766	-3.1401	0.371047	-8.46282	2.61e-17	5.1e-16	MYCT1	protein_coding
ENSG00000113140	8874	-3.51336	0.415306	-8.45967	2.68e-17	5.24e-16	SPARC	protein_coding
ENSG00000163751	1534.63	-4.80648	0.568213	-8.45893	2.7e-17	5.27e-16	CPA3	protein_coding
ENSG00000131016	1593.12	-2.91394	0.34451	-8.45821	2.72e-17	5.3e-16	AKAP12	protein_coding
ENSG00000131591	730.059	1.57315	0.18601	8.45732	2.74e-17	5.33e-16	C1orf159	protein_coding
ENSG00000142002	3876.22	1.13534	0.134291	8.45429	2.81e-17	5.47e-16	DPP9	protein_coding
ENSG00000158545	2526.75	0.92962	0.109967	8.45362	2.82e-17	5.5e-16	ZC3H18	protein_coding
ENSG00000186318	972.562	-1.73711	0.205492	-8.45343	2.83e-17	5.5e-16	BACE1	protein_coding
ENSG00000102034	6593.39	1.45129	0.171769	8.44911	2.94e-17	5.7e-16	ELF4	protein_coding
ENSG00000203872	179.992	3.06916	0.363283	8.4484	2.95e-17	5.73e-16	C6orf163	protein_coding
ENSG00000166402	165.947	-3.38025	0.400431	-8.44151	3.13e-17	6.07e-16	TUB	protein_coding
ENSG00000154678	274.518	-1.64112	0.194412	-8.44145	3.13e-17	6.07e-16	PDE1C	protein_coding
ENSG00000182318	356.81	1.28701	0.152467	8.44127	3.14e-17	6.08e-16	ZSCAN22	protein_coding
ENSG00000164332	1187.2	-1.27841	0.151481	-8.43939	3.19e-17	6.17e-16	UBLCP1	protein_coding
ENSG00000119632	287.56	-1.69796	0.201218	-8.43841	3.22e-17	6.22e-16	IFI27L2	protein_coding
ENSG00000124795	6952.98	-1.03128	0.122217	-8.43812	3.22e-17	6.23e-16	DEK	protein_coding
ENSG00000176731	990.916	-1.32843	0.157443	-8.43753	3.24e-17	6.26e-16	C8orf59	protein_coding
ENSG00000100023	2346.98	0.904537	0.107262	8.43298	3.37e-17	6.49e-16	PPIL2	protein_coding
ENSG00000156103	88.5257	-3.58081	0.424662	-8.43215	3.39e-17	6.54e-16	MMP16	protein_coding
ENSG00000085662	597.264	-2.65798	0.31531	-8.42974	3.46e-17	6.67e-16	AKR1B1	protein_coding
ENSG00000172375	2639.26	1.56839	0.186155	8.42519	3.6e-17	6.93e-16	C2CD2L	protein_coding
ENSG00000171204	929.862	-1.05736	0.125573	-8.42024	3.76e-17	7.22e-16	TMEM126B	protein_coding
ENSG00000197256	2746.97	-2.11523	0.251347	-8.41557	3.91e-17	7.5e-16	KANK2	protein_coding
ENSG00000053438	29.5358	-4.26329	0.506648	-8.41471	3.94e-17	7.55e-16	NNAT	protein_coding
ENSG00000264343	2858.15	1.99685	0.237308	8.41456	3.94e-17	7.56e-16	NOTCH2NL	protein_coding
ENSG00000132498	301.309	3.94196	0.468499	8.41403	3.96e-17	7.59e-16	ANKRD20A3	protein_coding
ENSG00000128872	743.071	-2.58159	0.306842	-8.41341	3.98e-17	7.62e-16	TMOD2	protein_coding
ENSG00000153956	412.052	-2.7036	0.321486	-8.40969	4.11e-17	7.86e-16	CACNA2D1	protein_coding
ENSG00000186868	60.353	-2.83604	0.337234	-8.40972	4.11e-17	7.86e-16	MAPT	protein_coding
ENSG00000140092	646.63	-3.62321	0.430995	-8.40662	4.22e-17	8.06e-16	FBLN5	protein_coding
ENSG00000179241	168.905	-2.16934	0.258118	-8.40445	4.3e-17	8.19e-16	LDLRAD3	protein_coding
ENSG00000160294	7289.69	0.924491	0.110004	8.40416	4.31e-17	8.21e-16	MCM3AP	protein_coding
ENSG00000005483	12162.9	1.05971	0.126143	8.40084	4.43e-17	8.43e-16	KMT2E	protein_coding
ENSG00000150510	74.4096	-2.99148	0.356118	-8.40025	4.46e-17	8.47e-16	FAM124A	protein_coding
ENSG00000129625	5081.51	-1.1566	0.137748	-8.3965	4.6e-17	8.74e-16	REEP5	protein_coding
ENSG00000144815	517.361	-2.81512	0.335321	-8.39529	4.65e-17	8.82e-16	NXPE3	protein_coding
ENSG00000185633	74.2489	-2.59998	0.309869	-8.39059	4.84e-17	9.18e-16	NDUFA4L2	protein_coding
ENSG00000188375	194.219	-2.23269	0.266111	-8.39008	4.86e-17	9.21e-16	H3F3C	protein_coding
ENSG00000166086	276.992	-2.77201	0.330466	-8.3882	4.94e-17	9.35e-16	JAM3	protein_coding
ENSG00000156508	96364.5	-1.69547	0.202133	-8.38792	4.95e-17	9.37e-16	EEF1A1	protein_coding
ENSG00000131061	641.362	1.43368	0.170969	8.38557	5.05e-17	9.55e-16	ZNF341	protein_coding
ENSG00000168016	17382	1.60415	0.191351	8.3833	5.15e-17	9.73e-16	TRANK1	protein_coding
ENSG00000189144	319.956	1.43977	0.171794	8.38081	5.26e-17	9.93e-16	ZNF573	protein_coding
ENSG00000166562	1772.89	-1.77901	0.212337	-8.37827	5.37e-17	1.01e-15	SEC11C	protein_coding
ENSG00000111231	395.957	-1.8875	0.225297	-8.37781	5.39e-17	1.02e-15	GPN3	protein_coding
ENSG00000214193	1806.26	2.24939	0.268543	8.37629	5.46e-17	1.03e-15	SH3D21	protein_coding
ENSG00000100528	2730.35	-1.43241	0.171015	-8.37589	5.48e-17	1.03e-15	CNIH1	protein_coding
ENSG00000172006	512.714	1.56511	0.186899	8.37411	5.56e-17	1.05e-15	ZNF554	protein_coding
ENSG00000099917	4873.26	1.23434	0.147416	8.37318	5.61e-17	1.06e-15	MED15	protein_coding
ENSG00000134874	320.31	-2.07368	0.247679	-8.37243	5.64e-17	1.06e-15	DZIP1	protein_coding
ENSG00000033627	4610.94	0.958313	0.114482	8.37084	5.72e-17	1.07e-15	ATP6V0A1	protein_coding
ENSG00000148444	997.459	-1.02811	0.122841	-8.36948	5.79e-17	1.09e-15	COMMD3	protein_coding
ENSG00000163634	1439.18	-1.21614	0.14533	-8.36812	5.85e-17	1.1e-15	THOC7	protein_coding
ENSG00000166681	771.887	-1.75881	0.210206	-8.36707	5.91e-17	1.11e-15	BEX3	protein_coding
ENSG00000113555	173.676	-2.3092	0.27599	-8.36696	5.91e-17	1.11e-15	PCDH12	protein_coding
ENSG00000181631	256.022	-3.68041	0.440115	-8.36238	6.15e-17	1.15e-15	P2RY13	protein_coding
ENSG00000197043	2406.23	-2.67505	0.320086	-8.3573	6.42e-17	1.2e-15	ANXA6	protein_coding
ENSG00000129968	2334.99	1.18205	0.1416	8.3478	6.95e-17	1.29e-15	ABHD17A	protein_coding
ENSG00000169203	2235.23	2.67739	0.320852	8.34462	7.14e-17	1.33e-15	RP11-231C14.4	protein_coding
ENSG00000187951	1002.47	1.54016	0.184602	8.34316	7.23e-17	1.34e-15	ARHGAP11B	protein_coding
ENSG00000160113	8828.98	1.83005	0.219356	8.34286	7.25e-17	1.35e-15	NR2F6	protein_coding
ENSG00000135637	721.605	1.90911	0.228892	8.34068	7.39e-17	1.37e-15	CCDC142	protein_coding
ENSG00000180044	38.1507	-3.26587	0.391589	-8.34005	7.43e-17	1.38e-15	C3orf80	protein_coding
ENSG00000138193	15316.7	1.77283	0.212623	8.33788	7.56e-17	1.4e-15	PLCE1	protein_coding
ENSG00000181104	1014.04	-2.75623	0.330628	-8.33633	7.66e-17	1.42e-15	F2R	protein_coding
ENSG00000165895	3078.22	1.19513	0.143365	8.33627	7.67e-17	1.42e-15	ARHGAP42	protein_coding
ENSG00000121766	939.824	-0.952149	0.11428	-8.33168	7.97e-17	1.47e-15	ZCCHC17	protein_coding
ENSG00000107560	991.27	-1.24102	0.148961	-8.33118	8e-17	1.48e-15	RAB11FIP2	protein_coding
ENSG00000181625	1187.17	1.34663	0.161674	8.32928	8.13e-17	1.5e-15	SLX1B	protein_coding
ENSG00000073792	4737.34	1.31029	0.157345	8.32754	8.25e-17	1.52e-15	IGF2BP2	protein_coding
ENSG00000159314	8604.03	1.4184	0.170335	8.32714	8.28e-17	1.52e-15	ARHGAP27	protein_coding
ENSG00000073712	1162.81	-3.23193	0.388131	-8.3269	8.3e-17	1.53e-15	FERMT2	protein_coding
ENSG00000166025	992.142	-2.51626	0.302297	-8.32381	8.52e-17	1.56e-15	AMOTL1	protein_coding
ENSG00000241839	823.355	-2.5814	0.310294	-8.31921	8.86e-17	1.62e-15	PLEKHO2	protein_coding
ENSG00000105472	173.287	-2.51993	0.302906	-8.31917	8.86e-17	1.62e-15	CLEC11A	protein_coding
ENSG00000136404	75.1093	-3.01436	0.362368	-8.3185	8.91e-17	1.63e-15	TM6SF1	protein_coding
ENSG00000176171	337.939	-2.70527	0.325331	-8.31542	9.14e-17	1.67e-15	BNIP3	protein_coding
ENSG00000196642	8355.15	1.05477	0.126872	8.31369	9.28e-17	1.7e-15	RABL6	protein_coding
ENSG00000025039	240.698	-3.05921	0.367979	-8.31356	9.29e-17	1.7e-15	RRAGD	protein_coding
ENSG00000075568	14614.3	1.07813	0.129707	8.31209	9.4e-17	1.72e-15	TMEM131	protein_coding
ENSG00000175104	1749.55	0.907937	0.109242	8.31126	9.47e-17	1.73e-15	TRAF6	protein_coding
ENSG00000196428	3769.5	1.54604	0.186029	8.31079	9.51e-17	1.74e-15	TSC22D2	protein_coding
ENSG00000109472	2310.57	-3.39852	0.40903	-8.30872	9.67e-17	1.76e-15	CPE	protein_coding
ENSG00000189339	4010.61	1.00043	0.120451	8.30567	9.93e-17	1.8e-15	SLC35E2B	protein_coding
ENSG00000258289	1383.17	-0.850958	0.102462	-8.30512	9.97e-17	1.81e-15	CHURC1	protein_coding
ENSG00000005007	8029.46	0.795361	0.0957745	8.30452	1e-16	1.82e-15	UPF1	protein_coding
ENSG00000104611	2518.65	1.1014	0.132637	8.30389	1.01e-16	1.83e-15	SH2D4A	protein_coding
ENSG00000204257	865.296	-2.4817	0.298965	-8.30099	1.03e-16	1.87e-15	HLA-DMA	protein_coding
ENSG00000146409	892.548	-1.08123	0.130276	-8.29949	1.05e-16	1.89e-15	SLC18B1	protein_coding
ENSG00000165757	500.295	-2.59074	0.312163	-8.29932	1.05e-16	1.89e-15	JCAD	protein_coding
ENSG00000141433	70.0951	-5.92464	0.714213	-8.29534	1.08e-16	1.96e-15	ADCYAP1	protein_coding
ENSG00000185015	1370.25	1.41827	0.171051	8.29147	1.12e-16	2.02e-15	CA13	protein_coding
ENSG00000123243	1616.39	-2.7926	0.336802	-8.2915	1.12e-16	2.02e-15	ITIH5	protein_coding
ENSG00000114853	402.547	-2.07945	0.250877	-8.28874	1.14e-16	2.06e-15	ZBTB47	protein_coding
ENSG00000198829	55.8619	-3.93567	0.474848	-8.28828	1.15e-16	2.07e-15	SUCNR1	protein_coding
ENSG00000177098	348.287	-3.3306	0.401884	-8.28746	1.16e-16	2.08e-15	SCN4B	protein_coding
ENSG00000147113	239.614	-2.44684	0.295329	-8.28515	1.18e-16	2.12e-15	CXorf36	protein_coding
ENSG00000104671	1020.92	-1.0824	0.130651	-8.28467	1.18e-16	2.13e-15	DCTN6	protein_coding
ENSG00000113583	2240.64	-1.35192	0.163224	-8.28262	1.2e-16	2.16e-15	C5orf15	protein_coding
ENSG00000038382	12386.1	1.61393	0.194891	8.28116	1.22e-16	2.19e-15	TRIO	protein_coding
ENSG00000109099	2202.85	-3.61525	0.436657	-8.27938	1.24e-16	2.22e-15	PMP22	protein_coding
ENSG00000049283	1461.06	1.39698	0.168739	8.27896	1.24e-16	2.22e-15	EPN3	protein_coding
ENSG00000184203	2425.37	-0.781349	0.0944088	-8.27623	1.27e-16	2.27e-15	PPP1R2	protein_coding
ENSG00000162407	2976.02	-2.08353	0.251833	-8.27346	1.3e-16	2.32e-15	PLPP3	protein_coding
ENSG00000152953	66.7419	-3.51823	0.425561	-8.26726	1.37e-16	2.45e-15	STK32B	protein_coding
ENSG00000106605	286.381	-3.17184	0.383692	-8.26662	1.38e-16	2.46e-15	BLVRA	protein_coding
ENSG00000159596	920.02	-0.892228	0.107948	-8.26538	1.39e-16	2.48e-15	TMEM69	protein_coding
ENSG00000180964	1318.58	-1.73237	0.20961	-8.26471	1.4e-16	2.49e-15	TCEAL8	protein_coding
ENSG00000083307	3884.12	1.44818	0.175252	8.26338	1.42e-16	2.52e-15	GRHL2	protein_coding
ENSG00000110651	3573.94	-2.20591	0.266974	-8.26264	1.42e-16	2.54e-15	CD81	protein_coding
ENSG00000048392	1857.37	-1.94267	0.23515	-8.26139	1.44e-16	2.56e-15	RRM2B	protein_coding
ENSG00000142227	375.387	-2.64683	0.320471	-8.25917	1.47e-16	2.61e-15	EMP3	protein_coding
ENSG00000120265	2014.58	-1.15199	0.139612	-8.25136	1.57e-16	2.78e-15	PCMT1	protein_coding
ENSG00000106006	518.811	2.97225	0.360257	8.25037	1.58e-16	2.8e-15	HOXA6	protein_coding
ENSG00000198393	732.479	1.50655	0.18263	8.24921	1.59e-16	2.82e-15	ZNF26	protein_coding
ENSG00000074964	7817.44	1.28551	0.15588	8.24677	1.63e-16	2.88e-15	ARHGEF10L	protein_coding
ENSG00000034971	143.006	-10.253	1.24345	-8.24555	1.64e-16	2.9e-15	MYOC	protein_coding
ENSG00000136859	936.13	-3.36352	0.408078	-8.24236	1.69e-16	2.98e-15	ANGPTL2	protein_coding
ENSG00000159348	807.591	-1.29242	0.156887	-8.23786	1.75e-16	3.09e-15	CYB5R1	protein_coding
ENSG00000164715	11050.1	1.59666	0.193835	8.23721	1.76e-16	3.11e-15	LMTK2	protein_coding
ENSG00000088888	19861.1	1.44091	0.174999	8.23382	1.81e-16	3.19e-15	MAVS	protein_coding
ENSG00000119685	2250.78	1.12361	0.136467	8.23359	1.82e-16	3.2e-15	TTLL5	protein_coding
ENSG00000119138	4468.21	-1.53169	0.186043	-8.23303	1.83e-16	3.21e-15	KLF9	protein_coding
ENSG00000182667	99.1762	-2.90015	0.352344	-8.23101	1.86e-16	3.26e-15	NTM	protein_coding
ENSG00000141012	1821.8	1.33227	0.161865	8.23074	1.86e-16	3.27e-15	GALNS	protein_coding
ENSG00000103710	290.846	-2.88523	0.350568	-8.23016	1.87e-16	3.28e-15	RASL12	protein_coding
ENSG00000156535	613.059	-3.23288	0.392924	-8.22775	1.91e-16	3.35e-15	CD109	protein_coding
ENSG00000114744	953.087	-0.970388	0.117977	-8.22521	1.95e-16	3.42e-15	COMMD2	protein_coding
ENSG00000166257	68.0241	-3.23058	0.392845	-8.22355	1.98e-16	3.46e-15	SCN3B	protein_coding
ENSG00000231500	28299.5	-1.52657	0.18574	-8.21882	2.06e-16	3.59e-15	RPS18	protein_coding
ENSG00000137764	1391.66	1.05184	0.127987	8.21837	2.06e-16	3.6e-15	MAP2K5	protein_coding
ENSG00000196616	4733.57	-4.10151	0.499132	-8.21728	2.08e-16	3.63e-15	ADH1B	protein_coding
ENSG00000115423	317.757	2.35517	0.28662	8.21704	2.09e-16	3.63e-15	DNAH6	protein_coding
ENSG00000126461	3821	1.07334	0.130628	8.21678	2.09e-16	3.64e-15	SCAF1	protein_coding
ENSG00000111269	3039.01	-1.08945	0.132677	-8.2113	2.19e-16	3.81e-15	CREBL2	protein_coding
ENSG00000136940	1015.24	-0.9793	0.119364	-8.20432	2.32e-16	4.03e-15	PDCL	protein_coding
ENSG00000148384	1005.38	1.23318	0.150473	8.19532	2.5e-16	4.33e-15	INPP5E	protein_coding
ENSG00000227921	24.998	-2.71141	0.330989	-8.19183	2.57e-16	4.45e-15	AL353791.1	protein_coding
ENSG00000173546	718.505	-2.45043	0.299142	-8.19152	2.58e-16	4.46e-15	CSPG4	protein_coding
ENSG00000019169	39.4945	-7.57806	0.925191	-8.19081	2.59e-16	4.49e-15	MARCO	protein_coding
ENSG00000110536	817.989	-1.54031	0.188073	-8.19	2.61e-16	4.51e-15	PTPMT1	protein_coding
ENSG00000159842	16909	1.51014	0.184461	8.18676	2.68e-16	4.63e-15	ABR	protein_coding
ENSG00000165424	767.118	-2.74843	0.335798	-8.18476	2.73e-16	4.7e-15	ZCCHC24	protein_coding
ENSG00000122545	6034.02	-1.02135	0.124823	-8.18238	2.78e-16	4.79e-15	SEPT7	protein_coding
ENSG00000112208	337.802	-2.87114	0.350899	-8.18225	2.79e-16	4.79e-15	BAG2	protein_coding
ENSG00000130703	4533.2	0.979583	0.119733	8.1814	2.81e-16	4.82e-15	OSBPL2	protein_coding
ENSG00000105325	2285.92	0.993108	0.12142	8.1791	2.86e-16	4.91e-15	FZR1	protein_coding
ENSG00000197872	475.067	-2.98061	0.364473	-8.17788	2.89e-16	4.96e-15	FAM49A	protein_coding
ENSG00000144369	239.852	-2.76542	0.338161	-8.17783	2.89e-16	4.96e-15	FAM171B	protein_coding
ENSG00000184785	97.6303	-3.60928	0.441472	-8.17555	2.95e-16	5.05e-15	SMIM10	protein_coding
ENSG00000120820	247.711	-2.59113	0.316953	-8.17512	2.96e-16	5.06e-15	GLT8D2	protein_coding
ENSG00000205302	2466.36	-1.25363	0.153362	-8.17436	2.97e-16	5.09e-15	SNX2	protein_coding
ENSG00000178950	10783.2	1.16401	0.142459	8.17085	3.06e-16	5.24e-15	GAK	protein_coding
ENSG00000087116	384.007	-2.59367	0.317483	-8.16947	3.1e-16	5.3e-15	ADAMTS2	protein_coding
ENSG00000152904	1410.38	-0.830153	0.101619	-8.16927	3.1e-16	5.3e-15	GGPS1	protein_coding
ENSG00000198089	2322.43	1.63084	0.199642	8.16881	3.11e-16	5.32e-15	SFI1	protein_coding
ENSG00000119446	1412.47	-0.869801	0.106514	-8.16611	3.19e-16	5.44e-15	RBM18	protein_coding
ENSG00000185909	196.761	-2.1879	0.267928	-8.166	3.19e-16	5.44e-15	KLHDC8B	protein_coding
ENSG00000141376	1345.65	1.18943	0.145659	8.16587	3.19e-16	5.44e-15	BCAS3	protein_coding
ENSG00000184254	556.114	-2.24819	0.275394	-8.16352	3.25e-16	5.55e-15	ALDH1A3	protein_coding
ENSG00000163608	1016.11	-0.86145	0.105529	-8.16315	3.26e-16	5.56e-15	NEPRO	protein_coding
ENSG00000128606	102.639	-2.82384	0.345946	-8.16269	3.28e-16	5.58e-15	LRRC17	protein_coding
ENSG00000213088	305.119	-3.41148	0.418228	-8.15698	3.44e-16	5.84e-15	ACKR1	protein_coding
ENSG00000162367	95.0111	-2.74707	0.336791	-8.1566	3.45e-16	5.86e-15	TAL1	protein_coding
ENSG00000196072	1008.29	-2.03945	0.250057	-8.15594	3.46e-16	5.88e-15	BLOC1S2	protein_coding
ENSG00000165684	1043.08	1.24551	0.152725	8.15527	3.48e-16	5.91e-15	SNAPC4	protein_coding
ENSG00000136068	92705.9	2.07458	0.254395	8.15495	3.49e-16	5.93e-15	FLNB	protein_coding
ENSG00000183208	616.676	2.78926	0.342048	8.1546	3.5e-16	5.94e-15	GDPGP1	protein_coding
ENSG00000018236	272.48	-4.20675	0.515997	-8.15267	3.56e-16	6.03e-15	CNTN1	protein_coding
ENSG00000163125	4504.92	0.752598	0.0923854	8.14629	3.75e-16	6.36e-15	RPRD2	protein_coding
ENSG00000083097	3546.02	0.817899	0.100457	8.1418	3.89e-16	6.59e-15	DOPEY1	protein_coding
ENSG00000135709	1104.93	1.4198	0.174395	8.14125	3.91e-16	6.61e-15	KIAA0513	protein_coding
ENSG00000065320	731.721	-2.75177	0.338007	-8.14117	3.91e-16	6.62e-15	NTN1	protein_coding
ENSG00000104517	9021.47	0.531362	0.0652882	8.1387	4e-16	6.75e-15	UBR5	protein_coding
ENSG00000132386	851.708	-2.55361	0.313787	-8.13805	4.02e-16	6.78e-15	SERPINF1	protein_coding
ENSG00000128617	6.07906	-6.56949	0.807651	-8.13407	4.15e-16	6.99e-15	OPN1SW	protein_coding
ENSG00000126785	196.391	-2.38184	0.292823	-8.13405	4.15e-16	6.99e-15	RHOJ	protein_coding
ENSG00000119535	136.268	-2.29078	0.281645	-8.13358	4.17e-16	7.01e-15	CSF3R	protein_coding
ENSG00000177469	3147.47	-2.97392	0.365818	-8.12951	4.31e-16	7.24e-15	CAVIN1	protein_coding
ENSG00000164823	907.273	-1.2575	0.154724	-8.12737	4.39e-16	7.36e-15	OSGIN2	protein_coding
ENSG00000006555	5853.66	1.82448	0.224493	8.1271	4.4e-16	7.38e-15	TTC22	protein_coding
ENSG00000168014	2633.13	1.12162	0.138011	8.12701	4.4e-16	7.38e-15	C2CD3	protein_coding
ENSG00000136156	20964.3	-1.2943	0.159282	-8.12585	4.44e-16	7.44e-15	ITM2B	protein_coding
ENSG00000166780	247.915	-2.60976	0.321171	-8.12575	4.45e-16	7.45e-15	C16orf45	protein_coding
ENSG00000159189	2708.95	-3.69612	0.454972	-8.12385	4.52e-16	7.56e-15	C1QC	protein_coding
ENSG00000163611	2604.16	1.5124	0.186233	8.121	4.62e-16	7.73e-15	SPICE1	protein_coding
ENSG00000132793	2931.05	2.00459	0.246873	8.11989	4.67e-16	7.8e-15	LPIN3	protein_coding
ENSG00000188243	1343.75	-1.51489	0.186584	-8.11906	4.7e-16	7.85e-15	COMMD6	protein_coding
ENSG00000132510	4419.05	1.65271	0.203575	8.11842	4.72e-16	7.88e-15	KDM6B	protein_coding
ENSG00000174227	3139.64	0.761022	0.093743	8.11818	4.73e-16	7.9e-15	PIGG	protein_coding
ENSG00000241973	6753.74	0.734313	0.0904557	8.11792	4.74e-16	7.91e-15	PI4KA	protein_coding
ENSG00000129009	506.78	-3.48155	0.428903	-8.11735	4.76e-16	7.94e-15	ISLR	protein_coding
ENSG00000138688	16058.5	1.082	0.133296	8.11729	4.77e-16	7.94e-15	KIAA1109	protein_coding
ENSG00000104133	8077.98	0.813163	0.100198	8.1156	4.83e-16	8.04e-15	SPG11	protein_coding
ENSG00000206418	1052.96	-1.29224	0.159239	-8.11513	4.85e-16	8.07e-15	RAB12	protein_coding
ENSG00000051128	180.767	-2.05419	0.253186	-8.11333	4.93e-16	8.19e-15	HOMER3	protein_coding
ENSG00000180155	313.801	-4.06461	0.501118	-8.11108	5.02e-16	8.33e-15	LYNX1	protein_coding
ENSG00000133422	1907	0.689203	0.0849939	8.10885	5.11e-16	8.48e-15	MORC2	protein_coding
ENSG00000186187	1359.73	1.19154	0.146956	8.10815	5.14e-16	8.53e-15	ZNRF1	protein_coding
ENSG00000185800	1123.9	1.00715	0.124246	8.10611	5.23e-16	8.66e-15	DMWD	protein_coding
ENSG00000198300	303.502	-3.24819	0.400771	-8.10485	5.28e-16	8.75e-15	PEG3	protein_coding
ENSG00000174175	144.942	-3.09006	0.381386	-8.10218	5.4e-16	8.94e-15	SELP	protein_coding
ENSG00000230989	3210.88	-1.08925	0.134443	-8.10195	5.41e-16	8.95e-15	HSBP1	protein_coding
ENSG00000141424	1269.86	-1.84651	0.227925	-8.1014	5.43e-16	8.99e-15	SLC39A6	protein_coding
ENSG00000160305	4819.38	1.00576	0.124163	8.10032	5.48e-16	9.06e-15	DIP2A	protein_coding
ENSG00000066032	56.9687	-5.32958	0.658478	-8.09379	5.78e-16	9.54e-15	CTNNA2	protein_coding
ENSG00000152137	437.914	-4.34216	0.536602	-8.09196	5.87e-16	9.68e-15	HSPB8	protein_coding
ENSG00000144034	628.098	-1.16108	0.143643	-8.08304	6.32e-16	1.04e-14	TPRKB	protein_coding
ENSG00000180855	776.909	1.37716	0.170378	8.08297	6.32e-16	1.04e-14	ZNF443	protein_coding
ENSG00000167491	6592.58	1.31589	0.162915	8.07712	6.63e-16	1.09e-14	GATAD2A	protein_coding
ENSG00000103150	2140.17	1.33317	0.165086	8.0756	6.71e-16	1.1e-14	MLYCD	protein_coding
ENSG00000122406	20223.3	-1.66653	0.206464	-8.0718	6.93e-16	1.14e-14	RPL5	protein_coding
ENSG00000120727	2562.53	-1.16808	0.144718	-8.07137	6.95e-16	1.14e-14	PAIP2	protein_coding
ENSG00000011600	242.319	-3.20004	0.396481	-8.07108	6.97e-16	1.14e-14	TYROBP	protein_coding
ENSG00000215912	131.758	2.65	0.328378	8.06997	7.03e-16	1.15e-14	TTC34	protein_coding
ENSG00000204262	3062.77	-2.4175	0.299594	-8.06925	7.07e-16	1.16e-14	COL5A2	protein_coding
ENSG00000175785	355.701	-3.39271	0.420473	-8.06879	7.1e-16	1.16e-14	PRIMA1	protein_coding
ENSG00000135046	4203.17	-3.79627	0.470495	-8.06867	7.11e-16	1.16e-14	ANXA1	protein_coding
ENSG00000175395	471.693	-1.56253	0.193675	-8.06781	7.16e-16	1.17e-14	ZNF25	protein_coding
ENSG00000213694	359.308	-2.81543	0.348983	-8.06751	7.17e-16	1.17e-14	S1PR3	protein_coding
ENSG00000164078	7403.44	1.62473	0.201399	8.0672	7.19e-16	1.17e-14	MST1R	protein_coding
ENSG00000205923	27.0923	6.41088	0.794722	8.06682	7.22e-16	1.18e-14	CEMP1	protein_coding
ENSG00000085552	4766.19	2.15379	0.267052	8.06506	7.32e-16	1.19e-14	IGSF9	protein_coding
ENSG00000133059	984.759	-0.788236	0.0977345	-8.06507	7.32e-16	1.19e-14	DSTYK	protein_coding
ENSG00000140749	463.638	-3.70434	0.459357	-8.0642	7.37e-16	1.2e-14	IGSF6	protein_coding
ENSG00000173726	6471.9	-1.47055	0.182354	-8.06425	7.37e-16	1.2e-14	TOMM20	protein_coding
ENSG00000095383	2060.41	1.23673	0.153373	8.06354	7.41e-16	1.21e-14	TBC1D2	protein_coding
ENSG00000005102	98.3818	-2.84132	0.352452	-8.06158	7.53e-16	1.23e-14	MEOX1	protein_coding
ENSG00000164032	3168.75	-1.72341	0.213815	-8.0603	7.61e-16	1.24e-14	H2AFZ	protein_coding
ENSG00000108509	3234.07	0.942773	0.116983	8.05904	7.69e-16	1.25e-14	CAMTA2	protein_coding
ENSG00000158859	200.744	-3.75027	0.465413	-8.05795	7.76e-16	1.26e-14	ADAMTS4	protein_coding
ENSG00000197122	7100.6	0.902449	0.112017	8.05635	7.86e-16	1.28e-14	SRC	protein_coding
ENSG00000164038	136.524	-2.26642	0.281422	-8.05345	8.05e-16	1.31e-14	SLC9B2	protein_coding
ENSG00000136160	1218.74	-2.65423	0.329625	-8.05227	8.13e-16	1.32e-14	EDNRB	protein_coding
ENSG00000150456	135.154	-1.39284	0.172982	-8.05195	8.15e-16	1.32e-14	EEF1AKMT1	protein_coding
ENSG00000038532	3140.68	1.29541	0.16094	8.04903	8.34e-16	1.35e-14	CLEC16A	protein_coding
ENSG00000178033	166.595	-3.23909	0.402614	-8.04513	8.62e-16	1.39e-14	FAM26E	protein_coding
ENSG00000163806	159.158	2.69337	0.33486	8.04325	8.75e-16	1.41e-14	SPDYA	protein_coding
ENSG00000120329	34.0307	4.81817	0.599234	8.04055	8.94e-16	1.45e-14	SLC25A2	protein_coding
ENSG00000174099	914.889	-3.37777	0.420138	-8.03967	9.01e-16	1.46e-14	MSRB3	protein_coding
ENSG00000114841	3074.14	2.50008	0.310996	8.03895	9.06e-16	1.46e-14	DNAH1	protein_coding
ENSG00000159167	111.096	-4.07157	0.506495	-8.03872	9.08e-16	1.46e-14	STC1	protein_coding
ENSG00000150681	104.664	-3.79991	0.472703	-8.03869	9.08e-16	1.46e-14	RGS18	protein_coding
ENSG00000138685	582.616	-3.9202	0.487664	-8.03871	9.08e-16	1.46e-14	FGF2	protein_coding
ENSG00000160216	3765.23	1.00437	0.124941	8.03878	9.07e-16	1.46e-14	AGPAT3	protein_coding
ENSG00000167779	444.237	-4.64909	0.578368	-8.03829	9.11e-16	1.47e-14	IGFBP6	protein_coding
ENSG00000215790	1052.59	1.64091	0.204289	8.03229	9.57e-16	1.54e-14	SLC35E2	protein_coding
ENSG00000092148	11724.3	0.681431	0.0848451	8.03148	9.63e-16	1.55e-14	HECTD1	protein_coding
ENSG00000151779	4293.92	0.71653	0.0892208	8.03097	9.67e-16	1.55e-14	NBAS	protein_coding
ENSG00000188612	3698.99	-1.22275	0.152288	-8.02921	9.81e-16	1.58e-14	SUMO2	protein_coding
ENSG00000120071	5781.79	1.37836	0.171711	8.02724	9.97e-16	1.6e-14	KANSL1	protein_coding
ENSG00000156219	58.771	-3.97	0.494581	-8.027	9.99e-16	1.6e-14	ART3	protein_coding
ENSG00000131966	1866.76	-0.751278	0.0936563	-8.02164	1.04e-15	1.67e-14	ACTR10	protein_coding
ENSG00000164035	312.417	-3.23851	0.403853	-8.01903	1.07e-15	1.7e-14	EMCN	protein_coding
ENSG00000140280	282.158	-1.80004	0.224478	-8.0188	1.07e-15	1.71e-14	LYSMD2	protein_coding
ENSG00000155275	584.955	1.11583	0.139192	8.0165	1.09e-15	1.74e-14	TRMT44	protein_coding
ENSG00000108691	489.318	-4.03647	0.50361	-8.01506	1.1e-15	1.76e-14	CCL2	protein_coding
ENSG00000133112	37054.7	-1.10968	0.138497	-8.01232	1.13e-15	1.79e-14	TPT1	protein_coding
ENSG00000166233	2981.57	0.852951	0.106457	8.01213	1.13e-15	1.8e-14	ARIH1	protein_coding
ENSG00000116396	2122.3	2.22434	0.277753	8.00834	1.16e-15	1.85e-14	KCNC4	protein_coding
ENSG00000262304	31.6139	6.84094	0.854327	8.0074	1.17e-15	1.87e-14	AC027796.3	protein_coding
ENSG00000173660	4246.96	-0.97437	0.121701	-8.00626	1.18e-15	1.88e-14	UQCRH	protein_coding
ENSG00000164692	13713.8	-2.97252	0.371365	-8.00431	1.2e-15	1.91e-14	COL1A2	protein_coding
ENSG00000071242	1178.82	-1.93443	0.241676	-8.00426	1.2e-15	1.91e-14	RPS6KA2	protein_coding
ENSG00000122679	193.913	-2.78171	0.347629	-8.00193	1.22e-15	1.95e-14	RAMP3	protein_coding
ENSG00000172156	139.475	-4.0064	0.500983	-7.99706	1.27e-15	2.02e-14	CCL11	protein_coding
ENSG00000272573	95.5738	-4.15408	0.519542	-7.99564	1.29e-15	2.04e-14	MUSTN1	protein_coding
ENSG00000100448	583.593	-6.85578	0.857502	-7.99506	1.3e-15	2.05e-14	CTSG	protein_coding
ENSG00000176148	1955.42	1.5752	0.197098	7.99193	1.33e-15	2.1e-14	TCP11L1	protein_coding
ENSG00000083857	45496.7	1.4158	0.177174	7.99102	1.34e-15	2.12e-14	FAT1	protein_coding
ENSG00000118363	1814.79	-1.0999	0.137649	-7.99062	1.34e-15	2.12e-14	SPCS2	protein_coding
ENSG00000170275	4684.54	-1.5661	0.196013	-7.98977	1.35e-15	2.14e-14	CRTAP	protein_coding
ENSG00000223501	2849.02	0.661102	0.082752	7.98895	1.36e-15	2.15e-14	VPS52	protein_coding
ENSG00000146648	12403.1	1.00909	0.126328	7.98784	1.37e-15	2.17e-14	EGFR	protein_coding
ENSG00000155506	11506.1	0.546686	0.0684938	7.98154	1.45e-15	2.28e-14	LARP1	protein_coding
ENSG00000186815	7109	1.07634	0.134911	7.97816	1.49e-15	2.34e-14	TPCN1	protein_coding
ENSG00000163754	1020.06	-1.36658	0.17132	-7.97678	1.5e-15	2.37e-14	GYG1	protein_coding
ENSG00000172322	48.3618	-4.14122	0.519259	-7.97525	1.52e-15	2.39e-14	CLEC12A	protein_coding
ENSG00000172236	583.363	-3.22759	0.4047	-7.97529	1.52e-15	2.39e-14	TPSAB1	protein_coding
ENSG00000196391	1246.04	1.45382	0.182302	7.97482	1.53e-15	2.4e-14	ZNF774	protein_coding
ENSG00000137648	10497.9	1.33185	0.167017	7.97433	1.53e-15	2.41e-14	TMPRSS4	protein_coding
ENSG00000100053	59.9903	3.49619	0.438477	7.97349	1.54e-15	2.42e-14	CRYBB3	protein_coding
ENSG00000132541	504.64	-1.404	0.17609	-7.97321	1.55e-15	2.43e-14	RIDA	protein_coding
ENSG00000103489	4281.81	1.16491	0.146151	7.97056	1.58e-15	2.48e-14	XYLT1	protein_coding
ENSG00000104332	2017.79	-5.49243	0.689121	-7.97019	1.58e-15	2.49e-14	SFRP1	protein_coding
ENSG00000109501	597.457	-2.08793	0.262	-7.96919	1.6e-15	2.51e-14	WFS1	protein_coding
ENSG00000077463	2923.99	1.56888	0.196882	7.96866	1.6e-15	2.52e-14	SIRT6	protein_coding
ENSG00000177363	185.685	-3.05677	0.383786	-7.96477	1.66e-15	2.59e-14	LRRN4CL	protein_coding
ENSG00000175906	83.6964	-2.50933	0.315057	-7.96469	1.66e-15	2.59e-14	ARL4D	protein_coding
ENSG00000174348	556.895	-2.9384	0.368952	-7.96419	1.66e-15	2.6e-14	PODN	protein_coding
ENSG00000106823	228.192	-4.53929	0.570268	-7.95992	1.72e-15	2.69e-14	ECM2	protein_coding
ENSG00000161996	1742.3	1.30419	0.163848	7.95975	1.72e-15	2.69e-14	WDR90	protein_coding
ENSG00000169905	7704.87	1.46195	0.183675	7.95947	1.73e-15	2.7e-14	TOR1AIP2	protein_coding
ENSG00000186642	321.827	-1.85253	0.232784	-7.95815	1.75e-15	2.73e-14	PDE2A	protein_coding
ENSG00000147224	580.027	-2.18367	0.274419	-7.95743	1.76e-15	2.74e-14	PRPS1	protein_coding
ENSG00000125827	2521.5	-1.40107	0.176077	-7.95715	1.76e-15	2.75e-14	TMX4	protein_coding
ENSG00000171202	437.185	-1.34045	0.168539	-7.95333	1.82e-15	2.82e-14	TMEM126A	protein_coding
ENSG00000171819	38.5947	-3.75283	0.471908	-7.95246	1.83e-15	2.84e-14	ANGPTL7	protein_coding
ENSG00000164116	337.004	-2.53464	0.318722	-7.95251	1.83e-15	2.84e-14	GUCY1A3	protein_coding
ENSG00000008324	393.93	-1.14048	0.14343	-7.95147	1.84e-15	2.86e-14	SS18L2	protein_coding
ENSG00000102996	10588.4	1.37519	0.17298	7.94998	1.87e-15	2.89e-14	MMP15	protein_coding
ENSG00000157741	4498.64	1.0757	0.135376	7.94602	1.93e-15	2.98e-14	UBN2	protein_coding
ENSG00000109686	16882	0.745188	0.0938079	7.94377	1.96e-15	3.04e-14	SH3D19	protein_coding
ENSG00000197912	4446	1.21701	0.153271	7.94028	2.02e-15	3.12e-14	SPG7	protein_coding
ENSG00000166147	3362.92	-2.93817	0.370091	-7.93906	2.04e-15	3.15e-14	FBN1	protein_coding
ENSG00000127191	1107.81	1.01692	0.128096	7.93876	2.04e-15	3.15e-14	TRAF2	protein_coding
ENSG00000005156	2436.62	0.999244	0.125876	7.9383	2.05e-15	3.16e-14	LIG3	protein_coding
ENSG00000101335	4847.25	-3.89304	0.490513	-7.93667	2.08e-15	3.2e-14	MYL9	protein_coding
ENSG00000107796	7052.07	-3.30765	0.416975	-7.93249	2.15e-15	3.31e-14	ACTA2	protein_coding
ENSG00000096092	580.711	-1.68259	0.212169	-7.93044	2.18e-15	3.36e-14	TMEM14A	protein_coding
ENSG00000156475	65.1531	-2.09284	0.263903	-7.93036	2.19e-15	3.36e-14	PPP2R2B	protein_coding
ENSG00000100285	31.7208	-3.67907	0.464005	-7.92895	2.21e-15	3.4e-14	NEFH	protein_coding
ENSG00000154721	274.95	-2.47806	0.312534	-7.92891	2.21e-15	3.4e-14	JAM2	protein_coding
ENSG00000071082	11577.6	-1.48101	0.186792	-7.92864	2.22e-15	3.41e-14	RPL31	protein_coding
ENSG00000282936	156.201	1.93451	0.244045	7.92684	2.25e-15	3.45e-14	AC004706.4	protein_coding
ENSG00000096696	53097.9	1.24552	0.15716	7.92517	2.28e-15	3.5e-14	DSP	protein_coding
ENSG00000131873	1331.09	-1.14181	0.144147	-7.92113	2.35e-15	3.61e-14	CHSY1	protein_coding
ENSG00000167693	271.385	-2.02015	0.255066	-7.9201	2.37e-15	3.64e-14	NXN	protein_coding
ENSG00000221818	15.5198	-7.25736	0.916352	-7.91983	2.38e-15	3.64e-14	EBF2	protein_coding
ENSG00000120697	1251.76	-1.22167	0.154272	-7.91892	2.4e-15	3.67e-14	ALG5	protein_coding
ENSG00000171659	157.069	-3.42164	0.432091	-7.9188	2.4e-15	3.67e-14	GPR34	protein_coding
ENSG00000182916	95.3315	-4.35885	0.550475	-7.91835	2.41e-15	3.68e-14	TCEAL7	protein_coding
ENSG00000165704	937.047	-1.44616	0.182666	-7.91696	2.43e-15	3.72e-14	HPRT1	protein_coding
ENSG00000067840	168.525	-2.31868	0.293106	-7.91072	2.56e-15	3.91e-14	PDZD4	protein_coding
ENSG00000174080	403.858	-2.72136	0.344022	-7.91044	2.56e-15	3.92e-14	CTSF	protein_coding
ENSG00000204614	753.635	2.10945	0.266684	7.90991	2.58e-15	3.93e-14	TRIM40	protein_coding
ENSG00000189058	688.763	-4.39451	0.555781	-7.90691	2.64e-15	4.02e-14	APOD	protein_coding
ENSG00000087245	4949.93	-3.39836	0.429822	-7.90643	2.65e-15	4.03e-14	MMP2	protein_coding
ENSG00000113721	1686.9	-2.55993	0.323818	-7.90546	2.67e-15	4.06e-14	PDGFRB	protein_coding
ENSG00000131127	1548.86	1.50402	0.190285	7.90403	2.7e-15	4.11e-14	ZNF141	protein_coding
ENSG00000176435	274.074	-3.00826	0.380679	-7.90235	2.74e-15	4.16e-14	CLEC14A	protein_coding
ENSG00000158286	1090.08	2.34863	0.297255	7.90107	2.77e-15	4.2e-14	RNF207	protein_coding
ENSG00000135047	1626.76	-2.0927	0.264889	-7.9003	2.78e-15	4.22e-14	CTSL	protein_coding
ENSG00000100150	2279.16	1.68835	0.213726	7.89958	2.8e-15	4.24e-14	DEPDC5	protein_coding
ENSG00000137216	5707.13	1.24389	0.157544	7.89551	2.89e-15	4.37e-14	TMEM63B	protein_coding
ENSG00000155970	97.2732	-3.10583	0.39346	-7.89364	2.93e-15	4.43e-14	MICU3	protein_coding
ENSG00000131831	279.003	-2.61462	0.331236	-7.89353	2.94e-15	4.44e-14	RAI2	protein_coding
ENSG00000114993	1891.53	1.03393	0.130987	7.89339	2.94e-15	4.44e-14	RTKN	protein_coding
ENSG00000162980	2340.54	-1.24017	0.157161	-7.89109	3e-15	4.52e-14	ARL5A	protein_coding
ENSG00000156304	3343.76	0.782614	0.0991866	7.89032	3.01e-15	4.54e-14	SCAF4	protein_coding
ENSG00000135077	227.168	-2.71261	0.343814	-7.88975	3.03e-15	4.56e-14	HAVCR2	protein_coding
ENSG00000136161	562.814	-1.29528	0.164224	-7.88726	3.09e-15	4.65e-14	RCBTB2	protein_coding
ENSG00000106588	2844.81	-1.28481	0.162903	-7.88696	3.1e-15	4.66e-14	PSMA2	protein_coding
ENSG00000143933	22865.8	-0.900834	0.114268	-7.88352	3.18e-15	4.79e-14	CALM2	protein_coding
ENSG00000169313	52.465	-4.66457	0.591847	-7.88137	3.24e-15	4.87e-14	P2RY12	protein_coding
ENSG00000119655	3295.52	-1.68065	0.213276	-7.88018	3.27e-15	4.91e-14	NPC2	protein_coding
ENSG00000120075	1563.86	2.25723	0.286458	7.87981	3.28e-15	4.93e-14	HOXB5	protein_coding
ENSG00000145861	62.0276	-2.63362	0.334276	-7.87858	3.31e-15	4.97e-14	C1QTNF2	protein_coding
ENSG00000100490	926.748	2.44318	0.310238	7.87519	3.4e-15	5.1e-14	CDKL1	protein_coding
ENSG00000182899	10183.6	-1.79729	0.228227	-7.875	3.41e-15	5.11e-14	RPL35A	protein_coding
ENSG00000141738	1305.82	1.61382	0.204943	7.87447	3.42e-15	5.13e-14	GRB7	protein_coding
ENSG00000133983	1171.88	-1.20946	0.153668	-7.87064	3.53e-15	5.28e-14	COX16	protein_coding
ENSG00000034693	518.838	-1.05835	0.134504	-7.86852	3.59e-15	5.36e-14	PEX3	protein_coding
ENSG00000170276	54.6357	-4.03874	0.513328	-7.86777	3.61e-15	5.39e-14	HSPB2	protein_coding
ENSG00000101342	1621.41	1.09891	0.139714	7.86545	3.68e-15	5.49e-14	TLDC2	protein_coding
ENSG00000136367	243.909	1.96303	0.249613	7.86432	3.71e-15	5.54e-14	ZFHX2	protein_coding
ENSG00000198502	3168.13	-3.54799	0.451302	-7.86169	3.79e-15	5.66e-14	HLA-DRB5	protein_coding
ENSG00000119139	10496.4	0.957675	0.121833	7.86056	3.82e-15	5.7e-14	TJP2	protein_coding
ENSG00000165868	428.836	-1.83783	0.233808	-7.86041	3.83e-15	5.71e-14	HSPA12A	protein_coding
ENSG00000171488	603.646	-2.34885	0.298933	-7.85744	3.92e-15	5.84e-14	LRRC8C	protein_coding
ENSG00000105819	2892.91	-0.744139	0.0947099	-7.85704	3.93e-15	5.86e-14	PMPCB	protein_coding
ENSG00000125170	8056.45	1.27024	0.161671	7.85694	3.94e-15	5.86e-14	DOK4	protein_coding
ENSG00000185033	3490.51	1.44199	0.18355	7.85613	3.96e-15	5.89e-14	SEMA4B	protein_coding
ENSG00000175183	243.737	-2.83011	0.360413	-7.85242	4.08e-15	6.07e-14	CSRP2	protein_coding
ENSG00000103657	8100.64	1.01032	0.128666	7.85222	4.09e-15	6.07e-14	HERC1	protein_coding
ENSG00000169221	2878.69	0.992	0.126335	7.85214	4.09e-15	6.08e-14	TBC1D10B	protein_coding
ENSG00000126214	5547.67	1.06787	0.136031	7.85019	4.15e-15	6.17e-14	KLC1	protein_coding
ENSG00000197646	78.9578	-3.52165	0.448655	-7.84936	4.18e-15	6.2e-14	PDCD1LG2	protein_coding
ENSG00000164188	9.31524	-7.01478	0.894189	-7.84485	4.33e-15	6.42e-14	RANBP3L	protein_coding
ENSG00000109861	5908.44	-2.02514	0.258313	-7.83987	4.51e-15	6.66e-14	CTSC	protein_coding
ENSG00000106078	5637.89	1.38681	0.176951	7.83727	4.6e-15	6.8e-14	COBL	protein_coding
ENSG00000106483	235.825	-7.4371	0.949268	-7.83457	4.7e-15	6.94e-14	SFRP4	protein_coding
ENSG00000119414	3188.32	-1.28966	0.16465	-7.83275	4.77e-15	7.04e-14	PPP6C	protein_coding
ENSG00000112787	4259.99	1.30858	0.167071	7.83249	4.78e-15	7.05e-14	FBRSL1	protein_coding
ENSG00000077782	893.895	-2.16869	0.2769	-7.83205	4.8e-15	7.08e-14	FGFR1	protein_coding
ENSG00000172469	886.759	-2.26374	0.289072	-7.83105	4.84e-15	7.13e-14	MANEA	protein_coding
ENSG00000186575	2270.38	1.31633	0.168111	7.83012	4.87e-15	7.18e-14	NF2	protein_coding
ENSG00000269089	86.5293	2.83116	0.3616	7.82953	4.9e-15	7.2e-14	AP003733.1	protein_coding
ENSG00000070159	5608.2	1.00103	0.127862	7.82903	4.92e-15	7.23e-14	PTPN3	protein_coding
ENSG00000142330	1223.6	1.07296	0.137055	7.82864	4.93e-15	7.25e-14	CAPN10	protein_coding
ENSG00000182578	1247.45	-2.57235	0.328597	-7.82828	4.95e-15	7.27e-14	CSF1R	protein_coding
ENSG00000185013	6.84413	-5.81419	0.743061	-7.82465	5.09e-15	7.47e-14	NT5C1B	protein_coding
ENSG00000099326	1750.28	1.55436	0.198661	7.82417	5.11e-15	7.5e-14	MZF1	protein_coding
ENSG00000084731	177.924	-2.1021	0.268774	-7.8211	5.24e-15	7.67e-14	KIF3C	protein_coding
ENSG00000083845	8036.4	-1.60777	0.205578	-7.82073	5.25e-15	7.69e-14	RPS5	protein_coding
ENSG00000170855	911.183	-2.17687	0.278361	-7.82033	5.27e-15	7.71e-14	TRIAP1	protein_coding
ENSG00000159917	636.404	1.68391	0.215403	7.8175	5.39e-15	7.88e-14	ZNF235	protein_coding
ENSG00000185561	5774.42	1.38056	0.176672	7.81426	5.53e-15	8.08e-14	TLCD2	protein_coding
ENSG00000095713	28.6954	-3.90277	0.49956	-7.81241	5.61e-15	8.2e-14	CRTAC1	protein_coding
ENSG00000205221	61.1761	-5.06252	0.64803	-7.81217	5.62e-15	8.21e-14	VIT	protein_coding
ENSG00000179941	426.013	-1.74397	0.22325	-7.81172	5.64e-15	8.24e-14	BBS10	protein_coding
ENSG00000189129	165.06	-4.88356	0.625391	-7.8088	5.77e-15	8.41e-14	PLAC9	protein_coding
ENSG00000075651	6668.91	1.27677	0.163512	7.80842	5.79e-15	8.44e-14	PLD1	protein_coding
ENSG00000148200	990.446	2.02694	0.259654	7.80632	5.89e-15	8.57e-14	NR6A1	protein_coding
ENSG00000172366	2580.45	1.74338	0.223366	7.80501	5.95e-15	8.65e-14	MCRIP2	protein_coding
ENSG00000061918	353.428	-4.04001	0.517981	-7.79954	6.21e-15	9.03e-14	GUCY1B3	protein_coding
ENSG00000141756	733.599	-2.64818	0.339539	-7.79936	6.22e-15	9.04e-14	FKBP10	protein_coding
ENSG00000168137	5763.22	1.13687	0.145767	7.79919	6.23e-15	9.05e-14	SETD5	protein_coding
ENSG00000054523	10140.5	1.66247	0.213166	7.79894	6.24e-15	9.06e-14	KIF1B	protein_coding
ENSG00000105825	84.8623	-4.31952	0.553866	-7.79885	6.25e-15	9.06e-14	TFPI2	protein_coding
ENSG00000179598	104.783	-1.70242	0.218297	-7.79866	6.26e-15	9.07e-14	PLD6	protein_coding
ENSG00000268702	51.384	6.99112	0.896513	7.79813	6.28e-15	9.11e-14	AL049829.1	protein_coding
ENSG00000169604	2410.53	-2.46774	0.316511	-7.79669	6.36e-15	9.21e-14	ANTXR1	protein_coding
ENSG00000038219	7412.34	0.739247	0.0948201	7.79631	6.37e-15	9.23e-14	BOD1L1	protein_coding
ENSG00000101639	4728.54	1.38521	0.177685	7.79587	6.4e-15	9.26e-14	CEP192	protein_coding
ENSG00000187792	699.897	1.40024	0.179641	7.79466	6.46e-15	9.34e-14	ZNF70	protein_coding
ENSG00000204131	303.42	-2.19406	0.281549	-7.7928	6.55e-15	9.47e-14	NHSL2	protein_coding
ENSG00000109685	5544.86	1.34038	0.172034	7.79137	6.63e-15	9.57e-14	NSD2	protein_coding
ENSG00000164877	4441.64	1.66442	0.213633	7.79098	6.65e-15	9.6e-14	MICALL2	protein_coding
ENSG00000114942	8504.7	-1.31843	0.169269	-7.78899	6.75e-15	9.75e-14	EEF1B2	protein_coding
ENSG00000162851	723.574	-1.14376	0.146871	-7.78755	6.83e-15	9.85e-14	TFB2M	protein_coding
ENSG00000180900	5134.49	0.956116	0.122776	7.78746	6.84e-15	9.85e-14	SCRIB	protein_coding
ENSG00000020181	1408.6	-2.54632	0.327084	-7.78489	6.98e-15	1e-13	ADGRA2	protein_coding
ENSG00000099617	1686.69	2.52073	0.323807	7.78467	6.99e-15	1.01e-13	EFNA2	protein_coding
ENSG00000204287	10950.3	-3.58441	0.46047	-7.78423	7.01e-15	1.01e-13	HLA-DRA	protein_coding
ENSG00000166987	3439.61	1.22797	0.157784	7.78263	7.1e-15	1.02e-13	MBD6	protein_coding
ENSG00000156374	300.181	-0.982236	0.126216	-7.78217	7.13e-15	1.02e-13	PCGF6	protein_coding
ENSG00000133477	5209.59	1.81315	0.233073	7.77934	7.29e-15	1.05e-13	FAM83F	protein_coding
ENSG00000171016	145.629	-2.72327	0.350361	-7.77276	7.68e-15	1.1e-13	PYGO1	protein_coding
ENSG00000185522	453.024	1.99756	0.25704	7.77137	7.76e-15	1.11e-13	LMNTD2	protein_coding
ENSG00000163291	828.99	-1.56497	0.201389	-7.77086	7.8e-15	1.11e-13	PAQR3	protein_coding
ENSG00000116741	1966.13	-3.52009	0.452985	-7.77088	7.79e-15	1.11e-13	RGS2	protein_coding
ENSG00000111142	2425.11	-1.25073	0.160987	-7.76912	7.9e-15	1.13e-13	METAP2	protein_coding
ENSG00000197894	4861	-1.21337	0.156194	-7.76833	7.95e-15	1.14e-13	ADH5	protein_coding
ENSG00000132017	1096.65	0.937506	0.120684	7.76829	7.96e-15	1.14e-13	DCAF15	protein_coding
ENSG00000185101	6749.17	2.04247	0.263108	7.76286	8.3e-15	1.18e-13	ANO9	protein_coding
ENSG00000179532	1170.16	1.72018	0.221595	7.76271	8.31e-15	1.18e-13	DNHD1	protein_coding
ENSG00000136732	325.063	-2.7516	0.354463	-7.76274	8.31e-15	1.18e-13	GYPC	protein_coding
ENSG00000145287	19993	2.01527	0.25961	7.76267	8.32e-15	1.18e-13	PLAC8	protein_coding
ENSG00000068912	3484.94	-1.63625	0.210861	-7.75986	8.5e-15	1.21e-13	ERLEC1	protein_coding
ENSG00000171045	751.995	1.28077	0.165098	7.75763	8.65e-15	1.23e-13	TSNARE1	protein_coding
ENSG00000204577	57.9732	-2.42847	0.313104	-7.75614	8.76e-15	1.24e-13	LILRB3	protein_coding
ENSG00000076604	1350.7	0.975341	0.125762	7.75547	8.8e-15	1.25e-13	TRAF4	protein_coding
ENSG00000127364	163.042	3.08454	0.397727	7.75543	8.8e-15	1.25e-13	TAS2R4	protein_coding
ENSG00000204531	375.128	2.29975	0.29656	7.75478	8.85e-15	1.25e-13	POU5F1	protein_coding
ENSG00000132622	114.258	-2.6337	0.339655	-7.75402	8.9e-15	1.26e-13	HSPA12B	protein_coding
ENSG00000132664	407.092	-0.832472	0.107417	-7.74993	9.19e-15	1.3e-13	POLR3F	protein_coding
ENSG00000165633	586.406	-2.46054	0.317492	-7.74993	9.19e-15	1.3e-13	VSTM4	protein_coding
ENSG00000169413	325.117	-3.04351	0.39281	-7.74805	9.33e-15	1.32e-13	RNASE6	protein_coding
ENSG00000186132	173.603	-1.31448	0.16966	-7.74775	9.35e-15	1.32e-13	C2orf76	protein_coding
ENSG00000119714	112.048	-2.46946	0.318833	-7.74531	9.53e-15	1.35e-13	GPR68	protein_coding
ENSG00000240224	161.491	5.72253	0.739038	7.74321	9.69e-15	1.37e-13	UGT1A5	protein_coding
ENSG00000273820	136.671	-1.26037	0.16279	-7.74231	9.76e-15	1.38e-13	USP27X	protein_coding
ENSG00000170802	1240.92	-1.29473	0.167365	-7.73597	1.03e-14	1.44e-13	FOXN2	protein_coding
ENSG00000241644	239.941	-2.87941	0.372412	-7.7318	1.06e-14	1.49e-13	INMT	protein_coding
ENSG00000134815	1094.45	1.18227	0.152935	7.73057	1.07e-14	1.5e-13	DHX34	protein_coding
ENSG00000007545	1835.31	1.1002	0.14235	7.72878	1.09e-14	1.52e-13	CRAMP1	protein_coding
ENSG00000126861	24.6001	-3.97099	0.513911	-7.727	1.1e-14	1.54e-13	OMG	protein_coding
ENSG00000071462	1746.36	-0.849353	0.10994	-7.72561	1.11e-14	1.56e-13	BUD23	protein_coding
ENSG00000167191	353.993	-2.46543	0.31914	-7.72524	1.12e-14	1.56e-13	GPRC5B	protein_coding
ENSG00000143256	685.985	-1.26729	0.164104	-7.72246	1.14e-14	1.6e-13	PFDN2	protein_coding
ENSG00000198856	2119.23	-1.62143	0.209964	-7.72239	1.14e-14	1.6e-13	OSTC	protein_coding
ENSG00000121005	57.2552	-5.3944	0.698674	-7.72091	1.15e-14	1.61e-13	CRISPLD1	protein_coding
ENSG00000116641	4352.9	0.727314	0.0942352	7.71808	1.18e-14	1.65e-13	DOCK7	protein_coding
ENSG00000250479	3880.41	1.6669	0.215984	7.71774	1.18e-14	1.65e-13	CHCHD10	protein_coding
ENSG00000130203	2458.97	-3.4989	0.453357	-7.71777	1.18e-14	1.65e-13	APOE	protein_coding
ENSG00000121297	312.097	-1.9414	0.251567	-7.71722	1.19e-14	1.66e-13	TSHZ3	protein_coding
ENSG00000118564	3900.71	-0.822379	0.106602	-7.71449	1.21e-14	1.69e-13	FBXL5	protein_coding
ENSG00000088808	3293.34	1.17377	0.152163	7.71386	1.22e-14	1.7e-13	PPP1R13B	protein_coding
ENSG00000235631	52.1051	3.53901	0.458821	7.71327	1.23e-14	1.71e-13	RNF148	protein_coding
ENSG00000049618	8074.13	1.36745	0.177317	7.71185	1.24e-14	1.72e-13	ARID1B	protein_coding
ENSG00000121989	1761.23	1.02452	0.13285	7.71189	1.24e-14	1.72e-13	ACVR2A	protein_coding
ENSG00000178935	1595.04	1.31972	0.171153	7.71077	1.25e-14	1.74e-13	ZNF552	protein_coding
ENSG00000153989	3027.88	-0.931788	0.120916	-7.70607	1.3e-14	1.8e-13	NUS1	protein_coding
ENSG00000130755	286.456	-2.69048	0.349153	-7.70575	1.3e-14	1.8e-13	GMFG	protein_coding
ENSG00000110723	8188.78	2.2504	0.292067	7.70509	1.31e-14	1.81e-13	EXPH5	protein_coding
ENSG00000134343	17.9891	-5.75787	0.747551	-7.70231	1.34e-14	1.85e-13	ANO3	protein_coding
ENSG00000156650	3669.4	0.734956	0.0954251	7.70192	1.34e-14	1.86e-13	KAT6B	protein_coding
ENSG00000108384	247.768	-1.52422	0.197915	-7.70142	1.35e-14	1.86e-13	RAD51C	protein_coding
ENSG00000008988	9683.3	-1.33532	0.173459	-7.69818	1.38e-14	1.91e-13	RPS20	protein_coding
ENSG00000106624	3086.38	-2.44833	0.318041	-7.69815	1.38e-14	1.91e-13	AEBP1	protein_coding
ENSG00000120314	3163.1	0.619003	0.0804176	7.69736	1.39e-14	1.92e-13	WDR55	protein_coding
ENSG00000113658	2946.68	-1.27656	0.16588	-7.69571	1.41e-14	1.94e-13	SMAD5	protein_coding
ENSG00000119801	3430.99	-1.01875	0.132387	-7.69522	1.41e-14	1.95e-13	YPEL5	protein_coding
ENSG00000162512	2117.9	-2.28612	0.297086	-7.69514	1.41e-14	1.95e-13	SDC3	protein_coding
ENSG00000102547	667.871	-1.48842	0.193513	-7.69156	1.45e-14	2e-13	CAB39L	protein_coding
ENSG00000172403	6180.21	-3.37389	0.439039	-7.68471	1.53e-14	2.11e-13	SYNPO2	protein_coding
ENSG00000259332	39.6587	4.73181	0.615866	7.68319	1.55e-14	2.13e-13	ST20-MTHFS	protein_coding
ENSG00000197921	192.944	3.83387	0.499008	7.68299	1.55e-14	2.13e-13	HES5	protein_coding
ENSG00000167967	1146.91	1.15164	0.149905	7.68247	1.56e-14	2.14e-13	E4F1	protein_coding
ENSG00000198327	57.9939	5.22137	0.679824	7.68047	1.59e-14	2.17e-13	HIST1H4F	protein_coding
ENSG00000158636	1637.78	1.13036	0.147227	7.67769	1.62e-14	2.22e-13	EMSY	protein_coding
ENSG00000224531	648.53	-1.10957	0.14453	-7.67706	1.63e-14	2.23e-13	SMIM13	protein_coding
ENSG00000107331	5210.65	1.4764	0.192328	7.67646	1.64e-14	2.24e-13	ABCA2	protein_coding
ENSG00000117600	80.6735	-3.65852	0.476643	-7.6756	1.65e-14	2.25e-13	PLPPR4	protein_coding
ENSG00000090104	1635.56	-4.54238	0.591821	-7.67527	1.65e-14	2.26e-13	RGS1	protein_coding
ENSG00000124749	98.7516	-3.26222	0.425054	-7.67485	1.66e-14	2.26e-13	COL21A1	protein_coding
ENSG00000131242	4503.11	0.919569	0.119887	7.67028	1.72e-14	2.34e-13	RAB11FIP4	protein_coding
ENSG00000120162	6450.93	0.940418	0.122605	7.67029	1.72e-14	2.34e-13	MOB3B	protein_coding
ENSG00000166963	521.61	-2.49696	0.325569	-7.66951	1.73e-14	2.36e-13	MAP1A	protein_coding
ENSG00000164989	703.312	1.57184	0.204998	7.6676	1.75e-14	2.39e-13	CCDC171	protein_coding
ENSG00000141448	4576.83	1.20425	0.157086	7.66615	1.77e-14	2.42e-13	GATA6	protein_coding
ENSG00000256618	7.76284	-5.03456	0.657168	-7.66099	1.85e-14	2.51e-13	MTRNR2L1	protein_coding
ENSG00000171813	2329.76	1.48145	0.193376	7.66097	1.85e-14	2.51e-13	PWWP2B	protein_coding
ENSG00000104093	7035.64	1.03674	0.13534	7.66024	1.86e-14	2.52e-13	DMXL2	protein_coding
ENSG00000166004	2004.4	1.22117	0.159453	7.6585	1.88e-14	2.56e-13	CEP295	protein_coding
ENSG00000148498	4907.84	0.976529	0.127509	7.65849	1.88e-14	2.56e-13	PARD3	protein_coding
ENSG00000160072	1699.11	1.47889	0.193126	7.65762	1.89e-14	2.57e-13	ATAD3B	protein_coding
ENSG00000171056	119.748	-2.58823	0.338001	-7.65746	1.9e-14	2.57e-13	SOX7	protein_coding
ENSG00000038210	2240.09	-1.18779	0.155135	-7.65649	1.91e-14	2.59e-13	PI4K2B	protein_coding
ENSG00000085365	2178.56	-1.57558	0.205802	-7.65582	1.92e-14	2.6e-13	SCAMP1	protein_coding
ENSG00000169744	330.084	-2.47425	0.323294	-7.65326	1.96e-14	2.66e-13	LDB2	protein_coding
ENSG00000163431	1766.46	-3.0678	0.40089	-7.65248	1.97e-14	2.67e-13	LMOD1	protein_coding
ENSG00000205208	313.38	-1.58692	0.207381	-7.65219	1.98e-14	2.67e-13	C4orf46	protein_coding
ENSG00000097096	851.097	1.46869	0.191936	7.65197	1.98e-14	2.68e-13	SYDE2	protein_coding
ENSG00000113811	1338.05	-1.46621	0.191616	-7.65181	1.98e-14	2.68e-13	SELENOK	protein_coding
ENSG00000080819	1136.17	-0.667619	0.0872672	-7.65029	2.01e-14	2.71e-13	CPOX	protein_coding
ENSG00000163513	9089.17	-1.62186	0.21205	-7.64849	2.03e-14	2.75e-13	TGFBR2	protein_coding
ENSG00000139168	1238.96	-1.17063	0.153097	-7.64636	2.07e-14	2.79e-13	ZCRB1	protein_coding
ENSG00000126218	102.538	-3.54377	0.46362	-7.6437	2.11e-14	2.85e-13	F10	protein_coding
ENSG00000056050	481.584	-1.1376	0.148838	-7.6432	2.12e-14	2.86e-13	HPF1	protein_coding
ENSG00000198799	3143.07	1.5612	0.204265	7.64301	2.12e-14	2.86e-13	LRIG2	protein_coding
ENSG00000120733	8345.56	0.708569	0.0927098	7.64287	2.12e-14	2.86e-13	KDM3B	protein_coding
ENSG00000164323	1704.21	-1.36725	0.178935	-7.64103	2.15e-14	2.9e-13	CFAP97	protein_coding
ENSG00000162571	56.4422	2.79472	0.365764	7.64079	2.16e-14	2.91e-13	TTLL10	protein_coding
ENSG00000165246	40.966	-3.89551	0.509962	-7.63882	2.19e-14	2.95e-13	NLGN4Y	protein_coding
ENSG00000149313	1004.08	-1.10985	0.145294	-7.63867	2.19e-14	2.95e-13	AASDHPPT	protein_coding
ENSG00000149761	1553.87	1.16058	0.151963	7.63727	2.22e-14	2.98e-13	NUDT22	protein_coding
ENSG00000196689	820.518	1.89052	0.247575	7.63614	2.24e-14	3e-13	TRPV1	protein_coding
ENSG00000166130	429.477	-2.60556	0.341263	-7.63504	2.26e-14	3.03e-13	IKBIP	protein_coding
ENSG00000071967	4605.96	-2.34063	0.306782	-7.6296	2.35e-14	3.15e-13	CYBRD1	protein_coding
ENSG00000139865	281.725	2.81666	0.369258	7.62788	2.39e-14	3.19e-13	TTC6	protein_coding
ENSG00000131042	214.456	-2.79419	0.366369	-7.62671	2.41e-14	3.21e-13	LILRB2	protein_coding
ENSG00000197070	2475.66	0.930681	0.122032	7.62655	2.41e-14	3.22e-13	ARRDC1	protein_coding
ENSG00000204683	32.1708	6.27361	0.822716	7.62549	2.43e-14	3.24e-13	C10orf113	protein_coding
ENSG00000106333	773.798	-2.69455	0.353384	-7.625	2.44e-14	3.25e-13	PCOLCE	protein_coding
ENSG00000105193	7452.68	-1.53422	0.201243	-7.62371	2.46e-14	3.28e-13	RPS16	protein_coding
ENSG00000181191	360.425	-1.48033	0.194192	-7.62303	2.48e-14	3.3e-13	PJA1	protein_coding
ENSG00000172716	727.705	-2.21737	0.290883	-7.62289	2.48e-14	3.3e-13	SLFN11	protein_coding
ENSG00000120699	819.149	-0.93806	0.12306	-7.62281	2.48e-14	3.3e-13	EXOSC8	protein_coding
ENSG00000119147	115.318	-4.54721	0.596764	-7.61978	2.54e-14	3.38e-13	C2orf40	protein_coding
ENSG00000163319	758.774	-0.914095	0.120004	-7.61718	2.59e-14	3.45e-13	MRPS18C	protein_coding
ENSG00000103061	977.832	1.09767	0.14415	7.61473	2.64e-14	3.51e-13	SLC7A6OS	protein_coding
ENSG00000103995	1354.06	1.66069	0.218108	7.61408	2.66e-14	3.53e-13	CEP152	protein_coding
ENSG00000148396	11308.8	1.05207	0.138176	7.61398	2.66e-14	3.53e-13	SEC16A	protein_coding
ENSG00000163884	111.22	-3.19217	0.419312	-7.61288	2.68e-14	3.56e-13	KLF15	protein_coding
ENSG00000185274	96.8683	-2.42116	0.3181	-7.61133	2.71e-14	3.6e-13	GALNT17	protein_coding
ENSG00000205707	419.034	-1.76262	0.231653	-7.60887	2.77e-14	3.67e-13	ETFRF1	protein_coding
ENSG00000172059	668.535	-1.57123	0.206522	-7.60805	2.78e-14	3.69e-13	KLF11	protein_coding
ENSG00000138835	3009.03	1.28725	0.16936	7.6007	2.95e-14	3.89e-13	RGS3	protein_coding
ENSG00000182197	6532.87	0.918012	0.120783	7.6005	2.95e-14	3.9e-13	EXT1	protein_coding
ENSG00000138650	31.0557	-4.69484	0.617895	-7.59812	3e-14	3.96e-13	PCDH10	protein_coding
ENSG00000101191	6917.81	1.09032	0.143519	7.59707	3.03e-14	3.99e-13	DIDO1	protein_coding
ENSG00000120805	3968.99	-1.2782	0.168255	-7.59684	3.03e-14	4e-13	ARL1	protein_coding
ENSG00000134153	1719.63	-1.08489	0.142812	-7.59663	3.04e-14	4e-13	EMC7	protein_coding
ENSG00000164976	11420.5	1.32497	0.174449	7.59518	3.07e-14	4.04e-13	KIAA1161	protein_coding
ENSG00000183580	344.545	-2.29673	0.302405	-7.59487	3.08e-14	4.05e-13	FBXL7	protein_coding
ENSG00000183801	262.245	-3.16225	0.416377	-7.59469	3.09e-14	4.06e-13	OLFML1	protein_coding
ENSG00000117862	2777.67	-0.944588	0.124377	-7.59458	3.09e-14	4.06e-13	TXNDC12	protein_coding
ENSG00000167393	524.342	1.29128	0.170064	7.5929	3.13e-14	4.11e-13	PPP2R3B	protein_coding
ENSG00000022976	632.668	0.943888	0.124326	7.59204	3.15e-14	4.14e-13	ZNF839	protein_coding
ENSG00000198026	1791.99	1.13574	0.149613	7.59117	3.17e-14	4.16e-13	ZNF335	protein_coding
ENSG00000064205	100.864	-6.15946	0.811451	-7.59067	3.18e-14	4.18e-13	WISP2	protein_coding
ENSG00000268538	23.4143	5.85115	0.770876	7.59027	3.19e-14	4.19e-13	KIAA1658	protein_coding
ENSG00000101489	17.6662	-3.6475	0.480643	-7.5888	3.23e-14	4.23e-13	CELF4	protein_coding
ENSG00000178814	2328.67	1.31251	0.172974	7.58792	3.25e-14	4.26e-13	OPLAH	protein_coding
ENSG00000277586	117.009	-5.52655	0.728445	-7.58678	3.28e-14	4.3e-13	NEFL	protein_coding
ENSG00000140443	6013.34	0.97405	0.128397	7.58623	3.29e-14	4.31e-13	IGF1R	protein_coding
ENSG00000145335	113.602	-4.77268	0.629424	-7.58261	3.39e-14	4.43e-13	SNCA	protein_coding
ENSG00000157404	1621.58	-3.15911	0.41688	-7.57797	3.51e-14	4.58e-13	KIT	protein_coding
ENSG00000081818	103.138	-2.60648	0.344042	-7.57606	3.56e-14	4.65e-13	PCDHB4	protein_coding
ENSG00000164985	2525.43	-1.48892	0.19655	-7.57527	3.58e-14	4.67e-13	PSIP1	protein_coding
ENSG00000171657	120.06	-3.93242	0.519228	-7.57358	3.63e-14	4.73e-13	GPR82	protein_coding
ENSG00000134769	247.844	-2.89646	0.382468	-7.57309	3.64e-14	4.75e-13	DTNA	protein_coding
ENSG00000162961	905.959	-1.0823	0.142978	-7.56967	3.74e-14	4.87e-13	DPY30	protein_coding
ENSG00000151466	1036.13	0.888479	0.117383	7.56907	3.76e-14	4.89e-13	SCLT1	protein_coding
ENSG00000107185	6828.99	0.962187	0.127134	7.56831	3.78e-14	4.92e-13	RGP1	protein_coding
ENSG00000171759	21.9427	-7.44209	0.984054	-7.56269	3.95e-14	5.13e-13	PAH	protein_coding
ENSG00000170017	2062.7	-1.83651	0.24285	-7.56233	3.96e-14	5.14e-13	ALCAM	protein_coding
ENSG00000156482	10618.6	-1.53995	0.203639	-7.56213	3.97e-14	5.15e-13	RPL30	protein_coding
ENSG00000198075	36.2659	-2.84648	0.376606	-7.55825	4.09e-14	5.3e-13	SULT1C4	protein_coding
ENSG00000116198	2617.48	0.576372	0.076259	7.55808	4.09e-14	5.3e-13	CEP104	protein_coding
ENSG00000129055	986.214	-1.65791	0.219359	-7.55797	4.09e-14	5.31e-13	ANAPC13	protein_coding
ENSG00000105137	238.707	-2.11104	0.279338	-7.5573	4.12e-14	5.33e-13	SYDE1	protein_coding
ENSG00000130208	170.136	-4.03194	0.533579	-7.55639	4.14e-14	5.37e-13	APOC1	protein_coding
ENSG00000182324	77.6237	2.32835	0.30826	7.55319	4.25e-14	5.49e-13	KCNJ14	protein_coding
ENSG00000090659	674.351	-2.80845	0.371869	-7.55225	4.28e-14	5.53e-13	CD209	protein_coding
ENSG00000172348	1041.22	-2.79827	0.370574	-7.55117	4.31e-14	5.58e-13	RCAN2	protein_coding
ENSG00000148824	1670.48	1.13208	0.14993	7.55068	4.33e-14	5.59e-13	MTG1	protein_coding
ENSG00000221890	130.826	-2.83755	0.375801	-7.55065	4.33e-14	5.59e-13	NPTXR	protein_coding
ENSG00000187474	626.574	-3.38172	0.447984	-7.54874	4.39e-14	5.67e-13	FPR3	protein_coding
ENSG00000125691	11681.3	-1.39593	0.184995	-7.54576	4.5e-14	5.79e-13	RPL23	protein_coding
ENSG00000115252	273.327	-2.89825	0.384176	-7.54407	4.56e-14	5.86e-13	PDE1A	protein_coding
ENSG00000100151	1300.99	0.807632	0.107065	7.54335	4.58e-14	5.89e-13	PICK1	protein_coding
ENSG00000164197	133.106	-2.40952	0.319454	-7.5426	4.61e-14	5.92e-13	RNF180	protein_coding
ENSG00000053747	13821	1.53103	0.203002	7.54195	4.63e-14	5.95e-13	LAMA3	protein_coding
ENSG00000184602	395.636	-2.24495	0.297905	-7.53579	4.85e-14	6.22e-13	SNN	protein_coding
ENSG00000181555	8608.42	0.736898	0.0978139	7.53367	4.93e-14	6.32e-13	SETD2	protein_coding
ENSG00000171388	31.0929	-3.89578	0.517365	-7.53003	5.07e-14	6.5e-13	APLN	protein_coding
ENSG00000102921	5078.4	0.733098	0.0973749	7.52861	5.13e-14	6.56e-13	N4BP1	protein_coding
ENSG00000189043	3063.42	-1.36053	0.180765	-7.52654	5.21e-14	6.66e-13	NDUFA4	protein_coding
ENSG00000171766	574.32	-2.50807	0.333242	-7.52627	5.22e-14	6.67e-13	GATM	protein_coding
ENSG00000197779	1386.64	1.33718	0.177721	7.52403	5.31e-14	6.79e-13	ZNF81	protein_coding
ENSG00000105849	898.628	-1.50856	0.200521	-7.52321	5.34e-14	6.83e-13	TWISTNB	protein_coding
ENSG00000012660	1097.22	-2.09806	0.278903	-7.52256	5.37e-14	6.85e-13	ELOVL5	protein_coding
ENSG00000161649	11.0416	-6.05416	0.804991	-7.52078	5.44e-14	6.94e-13	CD300LG	protein_coding
ENSG00000213638	530.852	1.3149	0.174879	7.51892	5.52e-14	7.03e-13	ADAT3	protein_coding
ENSG00000176225	1252.58	1.29915	0.1728	7.51819	5.55e-14	7.07e-13	RTTN	protein_coding
ENSG00000197253	1239.29	-3.73806	0.497243	-7.51757	5.58e-14	7.1e-13	TPSB2	protein_coding
ENSG00000150625	88.541	-5.40108	0.718536	-7.51678	5.61e-14	7.14e-13	GPM6A	protein_coding
ENSG00000151287	131.649	-1.50315	0.199987	-7.51626	5.64e-14	7.17e-13	TEX30	protein_coding
ENSG00000275066	4422.04	0.5815	0.0773827	7.5146	5.71e-14	7.25e-13	SYNRG	protein_coding
ENSG00000198843	3301.4	-1.24883	0.166212	-7.51343	5.76e-14	7.32e-13	SELENOT	protein_coding
ENSG00000198060	1634.57	-0.884123	0.117725	-7.51005	5.91e-14	7.5e-13	43529	protein_coding
ENSG00000136546	886.447	-3.89984	0.519406	-7.50827	5.99e-14	7.6e-13	SCN7A	protein_coding
ENSG00000174928	133.941	-1.76524	0.235106	-7.5083	5.99e-14	7.6e-13	C3orf33	protein_coding
ENSG00000167916	296.178	-8.36582	1.1143	-7.5077	6.02e-14	7.63e-13	KRT24	protein_coding
ENSG00000197457	347.312	-2.8665	0.381959	-7.50474	6.16e-14	7.79e-13	STMN3	protein_coding
ENSG00000116774	664.219	-3.18917	0.424999	-7.50395	6.19e-14	7.84e-13	OLFML3	protein_coding
ENSG00000099834	26589.1	1.59934	0.213191	7.50195	6.29e-14	7.95e-13	CDHR5	protein_coding
ENSG00000157353	1862.61	1.01885	0.135811	7.50197	6.29e-14	7.95e-13	FUK	protein_coding
ENSG00000136193	1081.78	-2.05807	0.274372	-7.50102	6.33e-14	8e-13	SCRN1	protein_coding
ENSG00000212126	32.5694	4.16341	0.555061	7.50083	6.34e-14	8.01e-13	TAS2R50	protein_coding
ENSG00000120549	10422.2	1.35213	0.180271	7.50053	6.36e-14	8.02e-13	KIAA1217	protein_coding
ENSG00000140396	6197.01	0.647524	0.0863429	7.49944	6.41e-14	8.09e-13	NCOA2	protein_coding
ENSG00000147400	871.278	-1.47678	0.196921	-7.49938	6.41e-14	8.09e-13	CETN2	protein_coding
ENSG00000179335	3296.99	1.05785	0.141071	7.49867	6.45e-14	8.13e-13	CLK3	protein_coding
ENSG00000266074	1389.97	1.37268	0.183099	7.49691	6.53e-14	8.23e-13	BAHCC1	protein_coding
ENSG00000206113	56.1047	3.32025	0.443013	7.49471	6.64e-14	8.36e-13	CFAP99	protein_coding
ENSG00000213983	3346.87	1.15282	0.153882	7.49157	6.81e-14	8.55e-13	AP1G2	protein_coding
ENSG00000110075	7292.36	0.718604	0.0959856	7.48659	7.07e-14	8.87e-13	PPP6R3	protein_coding
ENSG00000115687	1225.8	1.6437	0.219564	7.4862	7.09e-14	8.9e-13	PASK	protein_coding
ENSG00000143344	1404.01	-1.90466	0.254511	-7.4836	7.23e-14	9.06e-13	RGL1	protein_coding
ENSG00000113212	47.8656	-3.16418	0.422947	-7.48128	7.36e-14	9.22e-13	PCDHB7	protein_coding
ENSG00000131507	5747.68	-0.918074	0.122725	-7.48077	7.39e-14	9.25e-13	NDFIP1	protein_coding
ENSG00000166278	721.544	-2.42326	0.323941	-7.48057	7.4e-14	9.26e-13	C2	protein_coding
ENSG00000128591	1424.81	-3.04313	0.406931	-7.47824	7.53e-14	9.42e-13	FLNC	protein_coding
ENSG00000130529	13337.3	1.67929	0.224574	7.47766	7.57e-14	9.46e-13	TRPM4	protein_coding
ENSG00000102409	483.124	-2.43785	0.326034	-7.47727	7.59e-14	9.49e-13	BEX4	protein_coding
ENSG00000186106	720.22	-0.976451	0.130649	-7.47384	7.79e-14	9.73e-13	ANKRD46	protein_coding
ENSG00000254535	34.151	-2.81264	0.376379	-7.4729	7.84e-14	9.8e-13	PABPC4L	protein_coding
ENSG00000143942	151.466	-1.65902	0.22201	-7.47273	7.86e-14	9.81e-13	CHAC2	protein_coding
ENSG00000168038	503.838	1.79679	0.240458	7.47234	7.88e-14	9.83e-13	ULK4	protein_coding
ENSG00000054938	103.604	-4.89581	0.655222	-7.47199	7.9e-14	9.85e-13	CHRDL2	protein_coding
ENSG00000066629	496.15	-2.77464	0.371346	-7.47186	7.91e-14	9.86e-13	EML1	protein_coding
ENSG00000189190	1669.51	1.38095	0.184957	7.46637	8.24e-14	1.03e-12	ZNF600	protein_coding
ENSG00000127666	2383.79	1.5391	0.206182	7.46475	8.35e-14	1.04e-12	TICAM1	protein_coding
ENSG00000107130	461.213	-2.74137	0.367242	-7.46475	8.35e-14	1.04e-12	NCS1	protein_coding
ENSG00000183655	961.137	1.40078	0.187661	7.46443	8.37e-14	1.04e-12	KLHL25	protein_coding
ENSG00000160949	1077.6	1.13714	0.15241	7.46108	8.58e-14	1.07e-12	TONSL	protein_coding
ENSG00000178343	151.553	-5.62023	0.753548	-7.45836	8.76e-14	1.09e-12	SHISA3	protein_coding
ENSG00000081913	3163.2	1.20505	0.161582	7.45779	8.8e-14	1.09e-12	PHLPP1	protein_coding
ENSG00000166927	759.39	-3.34881	0.449174	-7.45548	8.95e-14	1.11e-12	MS4A7	protein_coding
ENSG00000072401	1004.6	-1.44346	0.193656	-7.45372	9.07e-14	1.12e-12	UBE2D1	protein_coding
ENSG00000198182	576.073	1.07647	0.144449	7.45222	9.18e-14	1.14e-12	ZNF607	protein_coding
ENSG00000100519	2908.43	-0.606459	0.0814072	-7.4497	9.36e-14	1.16e-12	PSMC6	protein_coding
ENSG00000206538	415.369	-4.40455	0.591292	-7.44903	9.4e-14	1.16e-12	VGLL3	protein_coding
ENSG00000050327	5234.97	1.54499	0.207418	7.4487	9.43e-14	1.17e-12	ARHGEF5	protein_coding
ENSG00000118762	968.887	-1.39111	0.186766	-7.44839	9.45e-14	1.17e-12	PKD2	protein_coding
ENSG00000165264	1045	-1.21415	0.163038	-7.44707	9.54e-14	1.18e-12	NDUFB6	protein_coding
ENSG00000155659	448.165	-3.97308	0.533644	-7.4452	9.68e-14	1.2e-12	VSIG4	protein_coding
ENSG00000106991	1342.7	-2.2111	0.297167	-7.44059	1e-13	1.24e-12	ENG	protein_coding
ENSG00000107165	53.2293	-5.08443	0.683373	-7.44019	1.01e-13	1.24e-12	TYRP1	protein_coding
ENSG00000118496	1322.37	-0.826428	0.111092	-7.43916	1.01e-13	1.25e-12	FBXO30	protein_coding
ENSG00000002016	1126.07	1.74538	0.234642	7.43848	1.02e-13	1.25e-12	RAD52	protein_coding
ENSG00000111215	202.293	1.63114	0.219284	7.43847	1.02e-13	1.25e-12	PRR4	protein_coding
ENSG00000268885	83.9402	2.65864	0.357496	7.43684	1.03e-13	1.27e-12	AC026740.1	protein_coding
ENSG00000204291	1316.44	-2.27228	0.305753	-7.43177	1.07e-13	1.32e-12	COL15A1	protein_coding
ENSG00000141736	15714.5	1.37209	0.184626	7.43171	1.07e-13	1.32e-12	ERBB2	protein_coding
ENSG00000148082	92.8157	-3.23275	0.435011	-7.4314	1.07e-13	1.32e-12	SHC3	protein_coding
ENSG00000163584	679.008	-2.19924	0.296047	-7.42867	1.1e-13	1.34e-12	RPL22L1	protein_coding
ENSG00000137462	213.604	-2.88562	0.388524	-7.42713	1.11e-13	1.36e-12	TLR2	protein_coding
ENSG00000166135	4198.95	0.631129	0.0849826	7.42657	1.11e-13	1.36e-12	HIF1AN	protein_coding
ENSG00000151693	8994.9	1.08927	0.146689	7.42574	1.12e-13	1.37e-12	ASAP2	protein_coding
ENSG00000137460	3278.17	1.34451	0.181082	7.42483	1.13e-13	1.38e-12	FHDC1	protein_coding
ENSG00000168066	8370.98	0.567272	0.0764071	7.42434	1.13e-13	1.39e-12	SF1	protein_coding
ENSG00000108175	11081.2	1.04224	0.140427	7.42193	1.15e-13	1.41e-12	ZMIZ1	protein_coding
ENSG00000134755	36980.5	1.3715	0.184839	7.41998	1.17e-13	1.43e-12	DSC2	protein_coding
ENSG00000109775	863.706	-1.08271	0.145921	-7.41982	1.17e-13	1.43e-12	UFSP2	protein_coding
ENSG00000177666	7880.53	1.45049	0.195503	7.41928	1.18e-13	1.44e-12	PNPLA2	protein_coding
ENSG00000110046	3415.18	1.175	0.158373	7.4192	1.18e-13	1.44e-12	ATG2A	protein_coding
ENSG00000153558	69.9604	-3.15668	0.425545	-7.41796	1.19e-13	1.45e-12	FBXL2	protein_coding
ENSG00000138246	7836.35	0.55927	0.0753999	7.41738	1.19e-13	1.45e-12	DNAJC13	protein_coding
ENSG00000107758	2441.53	-0.806658	0.108763	-7.41665	1.2e-13	1.46e-12	PPP3CB	protein_coding
ENSG00000131471	1393.63	-3.21402	0.433351	-7.41667	1.2e-13	1.46e-12	AOC3	protein_coding
ENSG00000154914	1283.54	1.39281	0.187813	7.41596	1.21e-13	1.47e-12	USP43	protein_coding
ENSG00000154582	845.832	-1.08685	0.146582	-7.41463	1.22e-13	1.48e-12	ELOC	protein_coding
ENSG00000072121	3603.3	1.16949	0.157767	7.41275	1.24e-13	1.5e-12	ZFYVE26	protein_coding
ENSG00000111145	1186.3	-2.32531	0.313717	-7.41213	1.24e-13	1.51e-12	ELK3	protein_coding
ENSG00000183386	137.826	-1.90669	0.257253	-7.41175	1.25e-13	1.51e-12	FHL3	protein_coding
ENSG00000173418	1623.09	-1.22059	0.164683	-7.41177	1.25e-13	1.51e-12	NAA20	protein_coding
ENSG00000160953	2679.49	1.03549	0.139775	7.40824	1.28e-13	1.55e-12	MUM1	protein_coding
ENSG00000182871	2188.79	-2.20877	0.298157	-7.40807	1.28e-13	1.55e-12	COL18A1	protein_coding
ENSG00000173369	2135.81	-3.48169	0.470128	-7.40582	1.3e-13	1.58e-12	C1QB	protein_coding
ENSG00000182093	442.034	-1.45841	0.197172	-7.39664	1.4e-13	1.69e-12	WRB	protein_coding
ENSG00000102218	1720.48	-0.813299	0.10996	-7.39632	1.4e-13	1.69e-12	RP2	protein_coding
ENSG00000142675	2183.98	1.45821	0.197157	7.39622	1.4e-13	1.69e-12	CNKSR1	protein_coding
ENSG00000046653	458.552	-4.70346	0.636101	-7.3942	1.42e-13	1.72e-12	GPM6B	protein_coding
ENSG00000145936	260.189	-3.24445	0.438878	-7.3926	1.44e-13	1.74e-12	KCNMB1	protein_coding
ENSG00000167670	1480.09	0.924409	0.125045	7.39261	1.44e-13	1.74e-12	CHAF1A	protein_coding
ENSG00000110799	2785.79	-2.21357	0.299534	-7.39002	1.47e-13	1.77e-12	VWF	protein_coding
ENSG00000185359	4212.88	0.94525	0.127925	7.38912	1.48e-13	1.78e-12	HGS	protein_coding
ENSG00000167524	615.997	1.95586	0.26479	7.38643	1.51e-13	1.81e-12	SGK494	protein_coding
ENSG00000168917	55.1012	-2.73437	0.370228	-7.38563	1.52e-13	1.82e-12	SLC35G2	protein_coding
ENSG00000144857	327.666	-2.00525	0.271537	-7.38483	1.53e-13	1.84e-12	BOC	protein_coding
ENSG00000179387	1810.82	-0.980514	0.132811	-7.38275	1.55e-13	1.86e-12	ELMOD2	protein_coding
ENSG00000196498	10882.3	0.997269	0.135093	7.38209	1.56e-13	1.87e-12	NCOR2	protein_coding
ENSG00000100644	6145.96	-1.09779	0.148712	-7.38199	1.56e-13	1.87e-12	HIF1A	protein_coding
ENSG00000183549	34.5101	-3.58983	0.486416	-7.38018	1.58e-13	1.89e-12	ACSM5	protein_coding
ENSG00000145284	211.736	-2.28849	0.310088	-7.38013	1.58e-13	1.89e-12	SCD5	protein_coding
ENSG00000179364	3259.47	0.87024	0.117979	7.37624	1.63e-13	1.95e-12	PACS2	protein_coding
ENSG00000119042	18901.9	1.66615	0.225901	7.3756	1.64e-13	1.96e-12	SATB2	protein_coding
ENSG00000142273	3284.59	1.7332	0.235057	7.3735	1.66e-13	1.99e-12	CBLC	protein_coding
ENSG00000099364	1489.46	1.39138	0.188705	7.37333	1.66e-13	1.99e-12	FBXL19	protein_coding
ENSG00000158270	569.027	-2.77072	0.375817	-7.37253	1.67e-13	2e-12	COLEC12	protein_coding
ENSG00000170323	190.966	-5.11115	0.693634	-7.36866	1.72e-13	2.06e-12	FABP4	protein_coding
ENSG00000106355	786.854	-1.09623	0.1488	-7.36716	1.74e-13	2.08e-12	LSM5	protein_coding
ENSG00000108557	2400.24	1.01094	0.137224	7.36704	1.74e-13	2.08e-12	RAI1	protein_coding
ENSG00000137509	1617.98	-1.4652	0.198923	-7.36565	1.76e-13	2.1e-12	PRCP	protein_coding
ENSG00000143412	77.1178	-3.89078	0.528256	-7.36533	1.77e-13	2.11e-12	ANXA9	protein_coding
ENSG00000197162	1005.7	1.77731	0.241432	7.36156	1.82e-13	2.16e-12	ZNF785	protein_coding
ENSG00000089639	2256.35	1.00866	0.137023	7.36126	1.82e-13	2.17e-12	GMIP	protein_coding
ENSG00000255423	214.264	1.94248	0.263972	7.35867	1.86e-13	2.21e-12	EBLN2	protein_coding
ENSG00000183779	8038.32	1.40579	0.191057	7.35795	1.87e-13	2.22e-12	ZNF703	protein_coding
ENSG00000160908	1385.68	1.6613	0.22585	7.35578	1.9e-13	2.25e-12	ZNF394	protein_coding
ENSG00000162384	1029.31	-0.512166	0.0696551	-7.35288	1.94e-13	2.3e-12	C1orf123	protein_coding
ENSG00000182575	79.5274	-3.70372	0.50376	-7.35215	1.95e-13	2.31e-12	NXPH3	protein_coding
ENSG00000165672	4712.19	-1.65606	0.225257	-7.35189	1.95e-13	2.32e-12	PRDX3	protein_coding
ENSG00000104880	11829.1	1.6663	0.226682	7.35081	1.97e-13	2.34e-12	ARHGEF18	protein_coding
ENSG00000100207	1497.05	0.659874	0.0897696	7.35075	1.97e-13	2.34e-12	TCF20	protein_coding
ENSG00000166352	177.145	-1.30734	0.177865	-7.35022	1.98e-13	2.34e-12	C11orf74	protein_coding
ENSG00000137962	912.073	-2.78482	0.379056	-7.34673	2.03e-13	2.41e-12	ARHGAP29	protein_coding
ENSG00000142494	79.4092	-2.84916	0.38789	-7.34529	2.05e-13	2.43e-12	SLC47A1	protein_coding
ENSG00000269693	52.817	2.8656	0.390371	7.3407	2.12e-13	2.51e-12	AC010422.6	protein_coding
ENSG00000165219	2914.32	0.88971	0.121222	7.3395	2.14e-13	2.53e-12	GAPVD1	protein_coding
ENSG00000196878	10815.5	1.35954	0.185271	7.3381	2.17e-13	2.55e-12	LAMB3	protein_coding
ENSG00000161281	100.184	-3.49482	0.47627	-7.33789	2.17e-13	2.56e-12	COX7A1	protein_coding
ENSG00000140326	936.039	0.909483	0.123955	7.33718	2.18e-13	2.57e-12	CDAN1	protein_coding
ENSG00000256453	52.8589	2.63813	0.359579	7.33671	2.19e-13	2.58e-12	DND1	protein_coding
ENSG00000188566	640.592	1.08669	0.14813	7.33609	2.2e-13	2.59e-12	NDOR1	protein_coding
ENSG00000125637	4911.41	0.987442	0.134644	7.33372	2.24e-13	2.63e-12	PSD4	protein_coding
ENSG00000185055	17.5178	-4.7189	0.643571	-7.33236	2.26e-13	2.66e-12	EFCAB10	protein_coding
ENSG00000104881	1824.66	1.54267	0.210415	7.33154	2.28e-13	2.67e-12	PPP1R13L	protein_coding
ENSG00000163625	5397.15	0.612696	0.0836092	7.3281	2.33e-13	2.74e-12	WDFY3	protein_coding
ENSG00000140367	1360.86	-1.5635	0.213373	-7.32756	2.34e-13	2.75e-12	UBE2Q2	protein_coding
ENSG00000101916	134.743	-3.71617	0.507189	-7.32699	2.35e-13	2.76e-12	TLR8	protein_coding
ENSG00000145214	4327.97	1.46432	0.199879	7.32604	2.37e-13	2.78e-12	DGKQ	protein_coding
ENSG00000166046	1831.93	1.41055	0.19256	7.32524	2.38e-13	2.79e-12	TCP11L2	protein_coding
ENSG00000132470	23478.2	1.28889	0.176007	7.32294	2.43e-13	2.84e-12	ITGB4	protein_coding
ENSG00000134352	9273.57	-1.90164	0.259735	-7.32147	2.45e-13	2.87e-12	IL6ST	protein_coding
ENSG00000107242	7596.24	0.97345	0.132978	7.32041	2.47e-13	2.89e-12	PIP5K1B	protein_coding
ENSG00000185513	522.583	1.39085	0.190018	7.31956	2.49e-13	2.9e-12	L3MBTL1	protein_coding
ENSG00000178038	3908.89	1.52043	0.207783	7.31738	2.53e-13	2.95e-12	ALS2CL	protein_coding
ENSG00000104497	365.249	-1.26747	0.173242	-7.31616	2.55e-13	2.97e-12	SNX16	protein_coding
ENSG00000089472	22757	1.06092	0.145047	7.31428	2.59e-13	3.02e-12	HEPH	protein_coding
ENSG00000235568	220.783	-2.69475	0.368446	-7.31383	2.6e-13	3.02e-12	NFAM1	protein_coding
ENSG00000079308	4112.59	-2.37069	0.324153	-7.31347	2.6e-13	3.03e-12	TNS1	protein_coding
ENSG00000254206	1103.44	2.98134	0.407665	7.31322	2.61e-13	3.03e-12	NPIPB11	protein_coding
ENSG00000061337	54.7905	-2.74082	0.374958	-7.30967	2.68e-13	3.11e-12	LZTS1	protein_coding
ENSG00000128191	2528.63	1.09299	0.149533	7.30931	2.69e-13	3.12e-12	DGCR8	protein_coding
ENSG00000110721	2960.56	1.50215	0.205512	7.30929	2.69e-13	3.12e-12	CHKA	protein_coding
ENSG00000106819	275.562	-3.65755	0.500416	-7.30902	2.69e-13	3.12e-12	ASPN	protein_coding
ENSG00000127990	365.976	-3.45359	0.472545	-7.30848	2.7e-13	3.13e-12	SGCE	protein_coding
ENSG00000198242	7925.07	-1.32882	0.181827	-7.30815	2.71e-13	3.14e-12	RPL23A	protein_coding
ENSG00000176531	646.254	1.89246	0.258956	7.30803	2.71e-13	3.14e-12	PHLDB3	protein_coding
ENSG00000145555	11318.8	1.08837	0.14896	7.3065	2.74e-13	3.17e-12	MYO10	protein_coding
ENSG00000225697	4014.04	1.33038	0.182124	7.30476	2.78e-13	3.21e-12	SLC26A6	protein_coding
ENSG00000148908	604.464	-2.08603	0.285579	-7.30454	2.78e-13	3.22e-12	RGS10	protein_coding
ENSG00000128656	131.946	-1.95205	0.267311	-7.30255	2.82e-13	3.26e-12	CHN1	protein_coding
ENSG00000171262	1847.99	-1.15802	0.158604	-7.30134	2.85e-13	3.29e-12	FAM98B	protein_coding
ENSG00000151748	1232.17	-0.976352	0.133745	-7.30011	2.88e-13	3.32e-12	SAV1	protein_coding
ENSG00000152402	216.246	-2.58191	0.353691	-7.29991	2.88e-13	3.32e-12	GUCY1A2	protein_coding
ENSG00000205403	259.029	-1.9704	0.26996	-7.29886	2.9e-13	3.34e-12	CFI	protein_coding
ENSG00000090905	4887.61	0.928256	0.127182	7.29863	2.91e-13	3.35e-12	TNRC6A	protein_coding
ENSG00000100413	975.943	-0.926785	0.127002	-7.29739	2.93e-13	3.38e-12	POLR3H	protein_coding
ENSG00000234828	299.617	4.3744	0.599494	7.29681	2.95e-13	3.39e-12	IQCM	protein_coding
ENSG00000133858	6402.76	1.45186	0.198973	7.29676	2.95e-13	3.39e-12	ZFC3H1	protein_coding
ENSG00000073584	3775.94	-0.75812	0.10392	-7.29524	2.98e-13	3.43e-12	SMARCE1	protein_coding
ENSG00000164736	53.054	-2.98664	0.409413	-7.29493	2.99e-13	3.44e-12	SOX17	protein_coding
ENSG00000143753	958.972	-2.23914	0.306981	-7.29408	3.01e-13	3.45e-12	DEGS1	protein_coding
ENSG00000196126	5288.17	-3.81116	0.522677	-7.29161	3.06e-13	3.52e-12	HLA-DRB1	protein_coding
ENSG00000162069	5177.73	1.74151	0.238868	7.29066	3.08e-13	3.54e-12	BICDL2	protein_coding
ENSG00000213918	2236.88	1.66701	0.228675	7.28986	3.1e-13	3.56e-12	DNASE1	protein_coding
ENSG00000006025	3808.58	1.74848	0.239859	7.28961	3.11e-13	3.56e-12	OSBPL7	protein_coding
ENSG00000117360	3124.05	1.04147	0.142881	7.28905	3.12e-13	3.58e-12	PRPF3	protein_coding
ENSG00000106344	2363.36	0.794307	0.108988	7.28801	3.15e-13	3.6e-12	RBM28	protein_coding
ENSG00000133574	708.147	-2.59982	0.356799	-7.28652	3.18e-13	3.64e-12	GIMAP4	protein_coding
ENSG00000167625	873.728	1.02414	0.140556	7.28631	3.19e-13	3.65e-12	ZNF526	protein_coding
ENSG00000214063	443.153	-1.99112	0.273344	-7.28429	3.23e-13	3.7e-12	TSPAN4	protein_coding
ENSG00000242689	121.007	2.09351	0.287581	7.27972	3.35e-13	3.82e-12	CNTF	protein_coding
ENSG00000143401	1637.97	-1.41333	0.194183	-7.27831	3.38e-13	3.85e-12	ANP32E	protein_coding
ENSG00000105559	488.937	-2.66167	0.365748	-7.27734	3.4e-13	3.88e-12	PLEKHA4	protein_coding
ENSG00000185187	1762.51	0.949229	0.130485	7.2746	3.47e-13	3.96e-12	SIGIRR	protein_coding
ENSG00000180263	4488.35	1.40399	0.193038	7.27309	3.51e-13	4e-12	FGD6	protein_coding
ENSG00000163875	1053.91	-0.789477	0.108575	-7.27128	3.56e-13	4.05e-12	MEAF6	protein_coding
ENSG00000140455	3801.68	0.707505	0.097309	7.27071	3.58e-13	4.06e-12	USP3	protein_coding
ENSG00000128294	811.656	-1.63606	0.225035	-7.27024	3.59e-13	4.08e-12	TPST2	protein_coding
ENSG00000167978	50541.8	1.92811	0.265218	7.26989	3.6e-13	4.09e-12	SRRM2	protein_coding
ENSG00000134001	2661.97	-0.851882	0.117223	-7.26717	3.67e-13	4.16e-12	EIF2S1	protein_coding
ENSG00000085433	706.556	-0.840086	0.115657	-7.26362	3.77e-13	4.27e-12	WDR47	protein_coding
ENSG00000134817	356.856	-2.43988	0.335933	-7.263	3.79e-13	4.29e-12	APLNR	protein_coding
ENSG00000256045	6.32673	-6.50042	0.895003	-7.26302	3.79e-13	4.29e-12	MTRNR2L10	protein_coding
ENSG00000259207	341.46	-1.66778	0.229682	-7.26128	3.83e-13	4.34e-12	ITGB3	protein_coding
ENSG00000156931	3499.88	0.989052	0.136215	7.26095	3.84e-13	4.35e-12	VPS8	protein_coding
ENSG00000164125	2430.24	-2.68427	0.369747	-7.25976	3.88e-13	4.38e-12	FAM198B	protein_coding
ENSG00000260170	56.5193	4.84436	0.667422	7.25832	3.92e-13	4.43e-12	AC090527.2	protein_coding
ENSG00000151838	114.837	3.44494	0.474652	7.25783	3.93e-13	4.44e-12	CCDC175	protein_coding
ENSG00000063169	1478.34	1.86034	0.256413	7.25526	4.01e-13	4.52e-12	BICRA	protein_coding
ENSG00000094631	2569.85	0.800984	0.110457	7.25156	4.12e-13	4.64e-12	HDAC6	protein_coding
ENSG00000198753	119.481	-2.25944	0.311586	-7.25142	4.12e-13	4.65e-12	PLXNB3	protein_coding
ENSG00000131386	140.075	-4.21423	0.581244	-7.25037	4.16e-13	4.68e-12	GALNT15	protein_coding
ENSG00000160972	3409.93	1.3565	0.187097	7.25024	4.16e-13	4.68e-12	PPP1R16A	protein_coding
ENSG00000180921	8536.34	1.38441	0.190951	7.25006	4.17e-13	4.69e-12	FAM83H	protein_coding
ENSG00000198752	12126.5	0.868466	0.119787	7.25007	4.17e-13	4.69e-12	CDC42BPB	protein_coding
ENSG00000176919	158.446	2.07169	0.285776	7.24936	4.19e-13	4.71e-12	C8G	protein_coding
ENSG00000069482	57.1818	-5.00903	0.690967	-7.2493	4.19e-13	4.71e-12	GAL	protein_coding
ENSG00000141526	4809.86	1.15935	0.159934	7.24894	4.2e-13	4.72e-12	SLC16A3	protein_coding
ENSG00000167720	317.188	-0.977091	0.134814	-7.2477	4.24e-13	4.76e-12	SRR	protein_coding
ENSG00000175899	22255.8	-3.14795	0.43434	-7.24767	4.24e-13	4.76e-12	A2M	protein_coding
ENSG00000149547	4187.87	-1.07093	0.147792	-7.24621	4.29e-13	4.81e-12	EI24	protein_coding
ENSG00000158714	524.067	-3.30578	0.456264	-7.24531	4.31e-13	4.84e-12	SLAMF8	protein_coding
ENSG00000241343	4039.64	-1.36907	0.189002	-7.24371	4.37e-13	4.9e-12	RPL36A	protein_coding
ENSG00000185261	260.539	1.43704	0.198619	7.23518	4.65e-13	5.2e-12	KIAA0825	protein_coding
ENSG00000145362	948.768	-2.23952	0.309556	-7.23462	4.67e-13	5.22e-12	ANK2	protein_coding
ENSG00000211448	188.764	-2.41371	0.333665	-7.23393	4.69e-13	5.25e-12	DIO2	protein_coding
ENSG00000111799	2474.91	-2.47145	0.34166	-7.23364	4.7e-13	5.26e-12	COL12A1	protein_coding
ENSG00000073350	14732.9	1.63208	0.225709	7.23091	4.8e-13	5.36e-12	LLGL2	protein_coding
ENSG00000163873	181.149	-2.75343	0.38098	-7.22724	4.93e-13	5.5e-12	GRIK3	protein_coding
ENSG00000133392	20541.1	-3.17864	0.439847	-7.22669	4.95e-13	5.52e-12	MYH11	protein_coding
ENSG00000119509	1239.82	0.854693	0.118282	7.22588	4.98e-13	5.55e-12	INVS	protein_coding
ENSG00000212123	126.583	1.54919	0.214406	7.2255	4.99e-13	5.56e-12	PRR22	protein_coding
ENSG00000117533	844.067	-1.15632	0.160052	-7.22465	5.02e-13	5.6e-12	VAMP4	protein_coding
ENSG00000174807	783.917	-4.15819	0.575631	-7.2237	5.06e-13	5.63e-12	CD248	protein_coding
ENSG00000140395	1480.63	-0.676029	0.0935922	-7.22313	5.08e-13	5.66e-12	WDR61	protein_coding
ENSG00000198793	6255.96	0.694241	0.096114	7.2231	5.08e-13	5.66e-12	MTOR	protein_coding
ENSG00000078328	228.461	2.19498	0.303896	7.22279	5.09e-13	5.67e-12	RBFOX1	protein_coding
ENSG00000092421	9269.92	1.61517	0.223641	7.22214	5.12e-13	5.69e-12	SEMA6A	protein_coding
ENSG00000175489	136.811	-2.81115	0.389259	-7.22178	5.13e-13	5.7e-12	LRRC25	protein_coding
ENSG00000164626	4636.53	2.0545	0.2845	7.22145	5.14e-13	5.71e-12	KCNK5	protein_coding
ENSG00000178199	1181.19	1.53462	0.212523	7.22099	5.16e-13	5.73e-12	ZC3H12D	protein_coding
ENSG00000186001	2595.85	0.557538	0.0772195	7.22017	5.19e-13	5.76e-12	LRCH3	protein_coding
ENSG00000109111	5784.49	0.523237	0.0724698	7.22006	5.2e-13	5.77e-12	SUPT6H	protein_coding
ENSG00000112852	57.4197	-1.78424	0.247152	-7.21922	5.23e-13	5.8e-12	PCDHB2	protein_coding
ENSG00000092096	187.882	-2.03481	0.281991	-7.21586	5.36e-13	5.94e-12	SLC22A17	protein_coding
ENSG00000127863	126.216	-3.20433	0.444105	-7.21526	5.38e-13	5.96e-12	TNFRSF19	protein_coding
ENSG00000154358	1937.98	1.69228	0.23462	7.21287	5.48e-13	6.06e-12	OBSCN	protein_coding
ENSG00000102038	563.715	-2.38388	0.330515	-7.21262	5.49e-13	6.07e-12	SMARCA1	protein_coding
ENSG00000103653	3075.58	0.963982	0.133692	7.21045	5.58e-13	6.16e-12	CSK	protein_coding
ENSG00000176953	2050.89	0.945398	0.131166	7.20766	5.69e-13	6.29e-12	NFATC2IP	protein_coding
ENSG00000118655	417.981	-1.04195	0.144588	-7.20633	5.75e-13	6.34e-12	DCLRE1B	protein_coding
ENSG00000163501	4201.98	1.77419	0.246365	7.20147	5.96e-13	6.57e-12	IHH	protein_coding
ENSG00000070193	71.7623	-5.24221	0.728179	-7.19907	6.06e-13	6.68e-12	FGF10	protein_coding
ENSG00000181220	1272.19	0.743393	0.103356	7.19255	6.36e-13	6.99e-12	ZNF746	protein_coding
ENSG00000243244	433.294	-2.23726	0.311131	-7.19076	6.44e-13	7.08e-12	STON1	protein_coding
ENSG00000198483	50.6011	-3.40065	0.472919	-7.19076	6.44e-13	7.08e-12	ANKRD35	protein_coding
ENSG00000176058	5514.12	1.98273	0.275734	7.19071	6.45e-13	7.08e-12	TPRN	protein_coding
ENSG00000108846	21341.5	1.81622	0.252659	7.1884	6.56e-13	7.19e-12	ABCC3	protein_coding
ENSG00000082701	5259.37	0.399384	0.0555634	7.1879	6.58e-13	7.22e-12	GSK3B	protein_coding
ENSG00000128908	3355.34	0.666553	0.0927337	7.18782	6.58e-13	7.22e-12	INO80	protein_coding
ENSG00000187513	90.6827	-3.76973	0.52448	-7.18756	6.6e-13	7.23e-12	GJA4	protein_coding
ENSG00000155329	847.185	-1.07122	0.149061	-7.18643	6.65e-13	7.29e-12	ZCCHC10	protein_coding
ENSG00000109089	197.672	-1.80306	0.250923	-7.18572	6.69e-13	7.32e-12	CDR2L	protein_coding
ENSG00000166839	137.724	-2.19564	0.305586	-7.18501	6.72e-13	7.35e-12	ANKDD1A	protein_coding
ENSG00000137878	1065.11	2.7505	0.382834	7.18458	6.74e-13	7.38e-12	GCOM1	protein_coding
ENSG00000088854	488.006	-1.93434	0.269269	-7.18367	6.79e-13	7.42e-12	C20orf194	protein_coding
ENSG00000104331	5365.71	-0.962529	0.13401	-7.18253	6.84e-13	7.48e-12	IMPAD1	protein_coding
ENSG00000167604	341.24	1.53073	0.213142	7.18171	6.88e-13	7.52e-12	NFKBID	protein_coding
ENSG00000111907	406.621	-1.89883	0.264425	-7.18098	6.92e-13	7.55e-12	TPD52L1	protein_coding
ENSG00000162896	821991	1.57352	0.219171	7.1794	7e-13	7.63e-12	PIGR	protein_coding
ENSG00000161939	534.02	-1.76062	0.245292	-7.17764	7.09e-13	7.72e-12	RNASEK-C17orf49	protein_coding
ENSG00000154370	1914.76	1.16285	0.162012	7.17757	7.1e-13	7.73e-12	TRIM11	protein_coding
ENSG00000184867	263.7	-2.24797	0.313197	-7.17749	7.1e-13	7.73e-12	ARMCX2	protein_coding
ENSG00000198758	11997.5	1.13908	0.15876	7.17484	7.24e-13	7.86e-12	EPS8L3	protein_coding
ENSG00000149948	791.753	1.54205	0.214944	7.17419	7.27e-13	7.9e-12	HMGA2	protein_coding
ENSG00000229387	14.7906	5.68759	0.792893	7.1732	7.33e-13	7.95e-12	AC103801.2	protein_coding
ENSG00000206530	2535.13	1.91109	0.26642	7.17323	7.33e-13	7.95e-12	CFAP44	protein_coding
ENSG00000170215	39.9991	3.32165	0.463282	7.16982	7.51e-13	8.14e-12	FAM27B	protein_coding
ENSG00000144668	1278.33	-1.73876	0.242519	-7.16958	7.52e-13	8.15e-12	ITGA9	protein_coding
ENSG00000161642	275.357	-2.47335	0.345025	-7.1686	7.58e-13	8.2e-12	ZNF385A	protein_coding
ENSG00000163762	128.312	-2.63983	0.368307	-7.16746	7.64e-13	8.27e-12	TM4SF18	protein_coding
ENSG00000085231	649.369	-1.25567	0.175288	-7.16346	7.87e-13	8.51e-12	AK6	protein_coding
ENSG00000123119	64.8919	-7.98497	1.1147	-7.16331	7.88e-13	8.52e-12	NECAB1	protein_coding
ENSG00000110514	5188.89	0.820512	0.114563	7.16213	7.94e-13	8.59e-12	MADD	protein_coding
ENSG00000075089	808.539	-1.0915	0.152424	-7.16098	8.01e-13	8.65e-12	ACTR6	protein_coding
ENSG00000106028	1832.67	-0.780464	0.109007	-7.15974	8.08e-13	8.73e-12	SSBP1	protein_coding
ENSG00000151208	4406.03	0.765782	0.106963	7.15934	8.11e-13	8.75e-12	DLG5	protein_coding
ENSG00000071246	717.549	-1.76942	0.247196	-7.15797	8.19e-13	8.83e-12	VASH1	protein_coding
ENSG00000173674	3248.46	-1.55733	0.217599	-7.15688	8.25e-13	8.9e-12	EIF1AX	protein_coding
ENSG00000154813	1246.55	-0.731611	0.102232	-7.15635	8.29e-13	8.93e-12	DPH3	protein_coding
ENSG00000205903	1840.15	0.854249	0.119371	7.15626	8.29e-13	8.94e-12	ZNF316	protein_coding
ENSG00000136518	1598.62	-1.04302	0.145782	-7.15468	8.39e-13	9.03e-12	ACTL6A	protein_coding
ENSG00000146374	523.993	-4.43991	0.620897	-7.15081	8.63e-13	9.28e-12	RSPO3	protein_coding
ENSG00000182263	147.393	-2.33989	0.327272	-7.14967	8.7e-13	9.36e-12	FIGN	protein_coding
ENSG00000188921	398.384	-2.49212	0.348641	-7.1481	8.8e-13	9.46e-12	HACD4	protein_coding
ENSG00000135424	572.292	-2.11212	0.295585	-7.14557	8.96e-13	9.63e-12	ITGA7	protein_coding
ENSG00000132688	1063.57	-1.93515	0.270831	-7.14525	8.98e-13	9.65e-12	NES	protein_coding
ENSG00000166073	156.383	-3.12536	0.437637	-7.14144	9.24e-13	9.91e-12	GPR176	protein_coding
ENSG00000065491	1372.2	0.734306	0.102826	7.14128	9.25e-13	9.92e-12	TBC1D22B	protein_coding
ENSG00000049860	6089.49	-1.00526	0.140839	-7.13761	9.5e-13	1.02e-11	HEXB	protein_coding
ENSG00000089022	4747.81	1.05029	0.14715	7.13754	9.5e-13	1.02e-11	MAPKAPK5	protein_coding
ENSG00000064687	2006.34	1.52862	0.21419	7.13675	9.56e-13	1.02e-11	ABCA7	protein_coding
ENSG00000225973	257.319	-0.934177	0.1309	-7.13659	9.57e-13	1.02e-11	PIGBOS1	protein_coding
ENSG00000074590	451.676	-2.16478	0.303374	-7.13569	9.63e-13	1.03e-11	NUAK1	protein_coding
ENSG00000099381	1887.66	0.676654	0.094833	7.13522	9.66e-13	1.03e-11	SETD1A	protein_coding
ENSG00000161638	1286.73	-2.33467	0.32727	-7.13379	9.76e-13	1.04e-11	ITGA5	protein_coding
ENSG00000163428	2578.55	-1.36121	0.190823	-7.13338	9.79e-13	1.05e-11	LRRC58	protein_coding
ENSG00000083812	647.443	1.4296	0.20049	7.1305	1e-12	1.07e-11	ZNF324	protein_coding
ENSG00000164111	4022.98	-2.51854	0.353337	-7.12786	1.02e-12	1.09e-11	ANXA5	protein_coding
ENSG00000254999	4003.75	-1.40583	0.197247	-7.12724	1.02e-12	1.09e-11	BRK1	protein_coding
ENSG00000116791	942.783	-1.6767	0.235293	-7.12601	1.03e-12	1.1e-11	CRYZ	protein_coding
ENSG00000099968	3684.65	0.707807	0.0993533	7.12414	1.05e-12	1.12e-11	BCL2L13	protein_coding
ENSG00000070087	886.947	-1.55399	0.218229	-7.12094	1.07e-12	1.14e-11	PFN2	protein_coding
ENSG00000121067	1935.43	-0.755298	0.106083	-7.11986	1.08e-12	1.15e-11	SPOP	protein_coding
ENSG00000196774	371.794	3.25687	0.457481	7.11913	1.09e-12	1.15e-11	ANKRD20A1	protein_coding
ENSG00000198517	2006.84	1.26231	0.177323	7.11869	1.09e-12	1.16e-11	MAFK	protein_coding
ENSG00000125870	1628.55	-1.14694	0.161124	-7.11835	1.09e-12	1.16e-11	SNRPB2	protein_coding
ENSG00000099139	7950.14	1.83881	0.258332	7.11799	1.1e-12	1.16e-11	PCSK5	protein_coding
ENSG00000116584	6022.4	1.15672	0.162521	7.11733	1.1e-12	1.17e-11	ARHGEF2	protein_coding
ENSG00000137343	571.779	1.1373	0.159818	7.1162	1.11e-12	1.18e-11	ATAT1	protein_coding
ENSG00000179144	422.813	-2.46345	0.346192	-7.11585	1.11e-12	1.18e-11	GIMAP7	protein_coding
ENSG00000111877	1635.97	0.858625	0.120667	7.11565	1.11e-12	1.18e-11	MCM9	protein_coding
ENSG00000172367	2909.07	1.7358	0.243945	7.11553	1.11e-12	1.18e-11	PDZD3	protein_coding
ENSG00000072163	487.929	-1.9841	0.278853	-7.11525	1.12e-12	1.18e-11	LIMS2	protein_coding
ENSG00000183337	2918.3	0.733079	0.103059	7.1132	1.13e-12	1.2e-11	BCOR	protein_coding
ENSG00000126522	5332.62	0.81044	0.113938	7.11301	1.14e-12	1.2e-11	ASL	protein_coding
ENSG00000163945	3932.47	2.83058	0.398	7.112	1.14e-12	1.21e-11	UVSSA	protein_coding
ENSG00000112877	499.422	2.10923	0.296578	7.1119	1.14e-12	1.21e-11	CEP72	protein_coding
ENSG00000144395	202.431	1.96579	0.276413	7.1118	1.15e-12	1.21e-11	CCDC150	protein_coding
ENSG00000102466	55.9955	-4.25657	0.598628	-7.11055	1.16e-12	1.22e-11	FGF14	protein_coding
ENSG00000188981	41.2007	3.77284	0.530603	7.11049	1.16e-12	1.22e-11	MSANTD1	protein_coding
ENSG00000017427	442.709	-3.0834	0.433709	-7.10937	1.17e-12	1.23e-11	IGF1	protein_coding
ENSG00000239264	15092.9	-2.75755	0.387887	-7.10915	1.17e-12	1.23e-11	TXNDC5	protein_coding
ENSG00000135636	403.43	-1.60212	0.225368	-7.10891	1.17e-12	1.23e-11	DYSF	protein_coding
ENSG00000139970	207.129	-2.53238	0.356262	-7.10821	1.18e-12	1.24e-11	RTN1	protein_coding
ENSG00000233822	854.696	3.23848	0.455619	7.10786	1.18e-12	1.24e-11	HIST1H2BN	protein_coding
ENSG00000086619	360.306	-2.05505	0.289146	-7.10733	1.18e-12	1.25e-11	ERO1B	protein_coding
ENSG00000172197	2848.11	1.1205	0.15768	7.10616	1.19e-12	1.26e-11	MBOAT1	protein_coding
ENSG00000216937	519.594	2.02133	0.284507	7.10467	1.21e-12	1.27e-11	CCDC7	protein_coding
ENSG00000167257	1087.64	0.733585	0.103272	7.10344	1.22e-12	1.28e-11	RNF214	protein_coding
ENSG00000115568	1475.33	0.886833	0.124861	7.10255	1.22e-12	1.29e-11	ZNF142	protein_coding
ENSG00000128791	2116.85	-2.62205	0.369169	-7.10258	1.22e-12	1.29e-11	TWSG1	protein_coding
ENSG00000104435	564.954	-3.38766	0.477155	-7.0997	1.25e-12	1.31e-11	STMN2	protein_coding
ENSG00000135406	128.601	-3.68383	0.518926	-7.09894	1.26e-12	1.32e-11	PRPH	protein_coding
ENSG00000159399	24421.6	1.09585	0.154423	7.09641	1.28e-12	1.35e-11	HK2	protein_coding
ENSG00000181744	1146.4	-1.01037	0.142387	-7.09594	1.28e-12	1.35e-11	C3orf58	protein_coding
ENSG00000127946	945.754	-1.46438	0.20637	-7.09592	1.28e-12	1.35e-11	HIP1	protein_coding
ENSG00000155034	382.683	1.00806	0.142071	7.09548	1.29e-12	1.35e-11	FBXL18	protein_coding
ENSG00000138663	1339.8	-0.950614	0.133985	-7.09495	1.29e-12	1.36e-11	COPS4	protein_coding
ENSG00000168646	5419.43	1.60494	0.226218	7.09467	1.3e-12	1.36e-11	AXIN2	protein_coding
ENSG00000154133	224.982	-1.82646	0.257566	-7.09123	1.33e-12	1.39e-11	ROBO4	protein_coding
ENSG00000105366	81.9371	-2.76883	0.390467	-7.09107	1.33e-12	1.39e-11	SIGLEC8	protein_coding
ENSG00000063180	79.4554	-2.42386	0.34182	-7.09106	1.33e-12	1.39e-11	CA11	protein_coding
ENSG00000163017	3980.53	-3.92777	0.553959	-7.09037	1.34e-12	1.4e-11	ACTG2	protein_coding
ENSG00000198873	829.102	-1.41419	0.199457	-7.09021	1.34e-12	1.4e-11	GRK5	protein_coding
ENSG00000171451	318.208	-2.3538	0.332047	-7.08875	1.35e-12	1.41e-11	DSEL	protein_coding
ENSG00000184489	322.575	-2.2237	0.313863	-7.08496	1.39e-12	1.45e-11	PTP4A3	protein_coding
ENSG00000240230	1340.26	1.11723	0.157723	7.08349	1.41e-12	1.47e-11	COX19	protein_coding
ENSG00000184363	6990.79	1.37638	0.194333	7.0826	1.41e-12	1.47e-11	PKP3	protein_coding
ENSG00000020256	1320.05	0.842235	0.118963	7.07981	1.44e-12	1.5e-11	ZFP64	protein_coding
ENSG00000143353	433.587	-1.41998	0.200612	-7.07825	1.46e-12	1.52e-11	LYPLAL1	protein_coding
ENSG00000158161	2678.34	0.770345	0.108836	7.07804	1.46e-12	1.52e-11	EYA3	protein_coding
ENSG00000146414	2878.93	1.18012	0.166735	7.07786	1.46e-12	1.52e-11	SHPRH	protein_coding
ENSG00000173517	6928.39	0.767614	0.108457	7.07759	1.47e-12	1.52e-11	PEAK1	protein_coding
ENSG00000152061	5659.18	0.815781	0.115292	7.07581	1.49e-12	1.54e-11	RABGAP1L	protein_coding
ENSG00000105662	1081.62	1.24571	0.176062	7.07538	1.49e-12	1.55e-11	CRTC1	protein_coding
ENSG00000157978	1533.51	1.71466	0.242364	7.07475	1.5e-12	1.55e-11	LDLRAP1	protein_coding
ENSG00000111796	209.907	-2.80725	0.397097	-7.06943	1.56e-12	1.62e-11	KLRB1	protein_coding
ENSG00000114812	7625.45	1.4113	0.199666	7.06832	1.57e-12	1.63e-11	VIPR1	protein_coding
ENSG00000070444	2214.14	0.995389	0.14087	7.06603	1.59e-12	1.65e-11	MNT	protein_coding
ENSG00000107731	4786.5	1.59996	0.226467	7.06486	1.61e-12	1.67e-11	UNC5B	protein_coding
ENSG00000162944	116.653	-2.35659	0.333587	-7.06441	1.61e-12	1.67e-11	RFTN2	protein_coding
ENSG00000172935	337.795	-2.85172	0.403721	-7.06359	1.62e-12	1.68e-11	MRGPRF	protein_coding
ENSG00000163083	55.6028	-3.17603	0.449691	-7.0627	1.63e-12	1.69e-11	INHBB	protein_coding
ENSG00000187957	48.1628	-4.36354	0.617914	-7.06174	1.64e-12	1.7e-11	DNER	protein_coding
ENSG00000100842	161.107	-2.10022	0.297435	-7.06112	1.65e-12	1.71e-11	EFS	protein_coding
ENSG00000071894	6146.5	1.26313	0.178954	7.0584	1.68e-12	1.74e-11	CPSF1	protein_coding
ENSG00000152558	10267	-1.71943	0.243614	-7.05803	1.69e-12	1.74e-11	TMEM123	protein_coding
ENSG00000112759	910.226	-1.87086	0.265087	-7.05753	1.69e-12	1.75e-11	SLC29A1	protein_coding
ENSG00000132475	10129.1	-1.18795	0.168331	-7.05727	1.7e-12	1.75e-11	H3F3B	protein_coding
ENSG00000196136	267.583	-4.72281	0.669282	-7.05653	1.71e-12	1.76e-11	SERPINA3	protein_coding
ENSG00000112697	9487.39	-1.57141	0.22273	-7.05525	1.72e-12	1.78e-11	TMEM30A	protein_coding
ENSG00000100321	181.737	-2.23726	0.317128	-7.05474	1.73e-12	1.78e-11	SYNGR1	protein_coding
ENSG00000128833	10899.5	1.16938	0.165793	7.05327	1.75e-12	1.8e-11	MYO5C	protein_coding
ENSG00000174446	316.405	-0.885337	0.125541	-7.05215	1.76e-12	1.81e-11	SNAPC5	protein_coding
ENSG00000136861	3216.86	0.532416	0.0755248	7.04955	1.79e-12	1.84e-11	CDK5RAP2	protein_coding
ENSG00000132840	60.5861	-3.16515	0.449	-7.04933	1.8e-12	1.85e-11	BHMT2	protein_coding
ENSG00000111450	382.323	-2.17359	0.308373	-7.04859	1.81e-12	1.86e-11	STX2	protein_coding
ENSG00000184557	1004.34	-2.72781	0.387008	-7.04845	1.81e-12	1.86e-11	SOCS3	protein_coding
ENSG00000103043	2075.01	0.796534	0.113032	7.04699	1.83e-12	1.87e-11	VAC14	protein_coding
ENSG00000197977	10.1694	-6.63536	0.941791	-7.04547	1.85e-12	1.89e-11	ELOVL2	protein_coding
ENSG00000118482	10826	0.827719	0.117496	7.04467	1.86e-12	1.9e-11	PHF3	protein_coding
ENSG00000244482	58.7451	-3.56914	0.506666	-7.04436	1.86e-12	1.91e-11	LILRA6	protein_coding
ENSG00000119729	950.23	-2.75555	0.391175	-7.04428	1.86e-12	1.91e-11	RHOQ	protein_coding
ENSG00000197969	12538.1	1.43856	0.204281	7.04206	1.89e-12	1.94e-11	VPS13A	protein_coding
ENSG00000204514	1294.42	1.71137	0.2431	7.03977	1.93e-12	1.97e-11	ZNF814	protein_coding
ENSG00000142156	7714.67	-1.86464	0.264969	-7.03718	1.96e-12	2e-11	COL6A1	protein_coding
ENSG00000157322	139.457	2.28689	0.325066	7.03516	1.99e-12	2.03e-11	CLEC18A	protein_coding
ENSG00000118785	228.113	-4.34223	0.617295	-7.0343	2e-12	2.04e-11	SPP1	protein_coding
ENSG00000106366	502.398	-4.1098	0.584308	-7.03362	2.01e-12	2.05e-11	SERPINE1	protein_coding
ENSG00000231389	4715.52	-3.10321	0.441245	-7.03285	2.02e-12	2.06e-11	HLA-DPA1	protein_coding
ENSG00000180525	1124.66	1.25041	0.17782	7.03191	2.04e-12	2.07e-11	PRR26	protein_coding
ENSG00000162551	130.408	-3.45684	0.491614	-7.03162	2.04e-12	2.08e-11	ALPL	protein_coding
ENSG00000111077	1470.97	-1.36798	0.194592	-7.02999	2.07e-12	2.1e-11	TNS2	protein_coding
ENSG00000141425	2262.85	-0.81674	0.116199	-7.02878	2.08e-12	2.12e-11	RPRD1A	protein_coding
ENSG00000162374	67.4066	-3.2895	0.468126	-7.02695	2.11e-12	2.14e-11	ELAVL4	protein_coding
ENSG00000166173	113.437	-3.22499	0.45897	-7.02659	2.12e-12	2.15e-11	LARP6	protein_coding
ENSG00000068028	754.624	-1.02769	0.146266	-7.0262	2.12e-12	2.15e-11	RASSF1	protein_coding
ENSG00000197024	1371.25	0.680875	0.0969068	7.02608	2.12e-12	2.16e-11	ZNF398	protein_coding
ENSG00000108406	1749.43	-0.96686	0.137616	-7.02578	2.13e-12	2.16e-11	DHX40	protein_coding
ENSG00000132646	3446.65	-1.6104	0.229231	-7.02522	2.14e-12	2.17e-11	PCNA	protein_coding
ENSG00000105677	932.493	-1.40168	0.199527	-7.02501	2.14e-12	2.17e-11	TMEM147	protein_coding
ENSG00000168916	2009.4	1.35133	0.192382	7.02418	2.15e-12	2.18e-11	ZNF608	protein_coding
ENSG00000139697	6404.98	0.690175	0.0982603	7.02395	2.16e-12	2.18e-11	SBNO1	protein_coding
ENSG00000095794	350.121	-1.46982	0.209347	-7.02097	2.2e-12	2.23e-11	CREM	protein_coding
ENSG00000240694	79.3398	-3.45835	0.492671	-7.01959	2.23e-12	2.25e-11	PNMA2	protein_coding
ENSG00000090382	10756.4	-3.39906	0.48433	-7.01807	2.25e-12	2.27e-11	LYZ	protein_coding
ENSG00000154645	148.846	-3.47811	0.495724	-7.01621	2.28e-12	2.3e-11	CHODL	protein_coding
ENSG00000186130	840.845	-1.17955	0.168153	-7.01473	2.3e-12	2.33e-11	ZBTB6	protein_coding
ENSG00000197852	424.214	-1.95491	0.278708	-7.01418	2.31e-12	2.33e-11	FAM212B	protein_coding
ENSG00000173480	1630.13	1.32127	0.188416	7.01252	2.34e-12	2.36e-11	ZNF417	protein_coding
ENSG00000113758	424.924	-1.89501	0.270275	-7.01142	2.36e-12	2.38e-11	DBN1	protein_coding
ENSG00000143977	1100.46	-1.25155	0.178528	-7.01036	2.38e-12	2.4e-11	SNRPG	protein_coding
ENSG00000172243	237.884	-2.72326	0.388551	-7.00875	2.4e-12	2.42e-11	CLEC7A	protein_coding
ENSG00000169282	101.062	-8.01714	1.14391	-7.00854	2.41e-12	2.42e-11	KCNAB1	protein_coding
ENSG00000126005	3119.01	1.00743	0.143748	7.00828	2.41e-12	2.43e-11	MMP24-AS1	protein_coding
ENSG00000119866	826.141	1.54784	0.220899	7.00702	2.43e-12	2.45e-11	BCL11A	protein_coding
ENSG00000258472	196.142	2.06996	0.295441	7.00634	2.45e-12	2.46e-11	AC005726.2	protein_coding
ENSG00000104983	681.855	0.886602	0.126559	7.00546	2.46e-12	2.47e-11	CCDC61	protein_coding
ENSG00000169291	317.728	-2.48036	0.354134	-7.00402	2.49e-12	2.5e-11	SHE	protein_coding
ENSG00000159231	70.0112	-2.91533	0.416294	-7.00307	2.5e-12	2.51e-11	CBR3	protein_coding
ENSG00000131584	2474.39	0.975179	0.139285	7.00132	2.54e-12	2.55e-11	ACAP3	protein_coding
ENSG00000269529	16.5081	5.66707	0.809713	6.99887	2.58e-12	2.59e-11	AC140061.12	protein_coding
ENSG00000240771	334.027	-1.894	0.270681	-6.99715	2.61e-12	2.62e-11	ARHGEF25	protein_coding
ENSG00000216490	2099.76	-2.76664	0.395554	-6.99435	2.66e-12	2.67e-11	IFI30	protein_coding
ENSG00000143947	11758.6	-1.41721	0.202631	-6.99404	2.67e-12	2.67e-11	RPS27A	protein_coding
ENSG00000166250	903.847	-2.7186	0.388835	-6.99167	2.72e-12	2.71e-11	CLMP	protein_coding
ENSG00000186409	286.022	1.96411	0.281017	6.98928	2.76e-12	2.76e-11	CCDC30	protein_coding
ENSG00000169683	1051.14	1.02348	0.146437	6.98922	2.76e-12	2.76e-11	LRRC45	protein_coding
ENSG00000100065	4154.67	1.24721	0.17847	6.98834	2.78e-12	2.78e-11	CARD10	protein_coding
[truncated: 6,877 more rows]
