# Supplementary material for: WNT2 activation through proximal germline deletion predisposes to small intestinal neuroendocrine tumors and intestinal adenocarcinomas
Source: Hum Mol Genet. 2021 Jul 19;30(24):2429–40. doi: 10.1093/hmg/ddab206 (PMC8643507; doi:10.1093/hmg/ddab206)
Supplement: HMG-2021-CE-00288_Aavikko_Supplementary_Table_9_revised_ddab206 [file hmg-2021-ce-00288_aavikko_supplementary_table_9_revised_ddab206.xlsx]

## Sheet: Supplementary Table 9
Supplementary Table 9. PCR and Sanger sequencing primers
Primer name	Primer sequence (5'-3')	Sample Material
7q_DEL_primer_F	TTGTATTTATAAGTCAAAGTAACAAACC	gDNA, FFPE DNA
7q_DEL_primer_del_R	TGTCATATATCAGGTACAGGAGGT	gDNA, FFPE DNA
7q_DEL_primer_wt_R	GGACAGCTATTACCATATGCGGA	gDNA, FFPE DNA
WNT2_3'UTR-I_F	CCTGGCGAGTTCTCTTTGGA	cDNA
WNT2_3'UTR-I_R	TGCCAGACCATTCATCTTCT	cDNA
WNT2_3'UTR-II_F	GCTTTGCATTACTGTCCCCT	cDNA
WNT2_3'UTR-II_R	AACTGGGCTTGAAGGGTGAT	cDNA
WNT2_3'UTR-III_F	CTTACAATAAGCAGATGCCTGAA	cDNA
WNT2_3'UTR-III_R	TCCTGTTAATGTAGCACTGTAAG	cDNA
WNT2_rs3840660_F	TGGAAACCTCTCTGTCAGCA	gDNA
WNT2_rs3840660_R	AGAAGATGAATGGTCTGGCAA	gDNA
WNT2_rs2024233_F	AGTTATGAGATTCCATGGGTCAC	gDNA
WNT2_rs2024233_R	GCTTTGCATTACTGTCCCCT	gDNA
WNT2_rs4730775_F	TGCTATGTGTCATTTGCTTTAGG	gDNA
WNT2_rs4730775_F	ACAGAGAGGTTTCCAGAGCT	gDNA
CFTR_rs121909046_F	TGTTAGTTTCTAGGGGTGGAAG	gDNA
CFTR_rs121909046_R	TCCTGGTTTTACTAAAGTGGGC	gDNA
CFTR_rs213950_F	GAGGCAAGTGAATCCTGAGC	gDNA
CFTR_rs213950_R	GCATGCTTTGATGACGCTTC	gDNA
CFTR_ex4-8_F	TGGCCTTCATCACATTGGAA	cDNA
CFTR_ex4-8_R	TGGTGGTGAATATTTTCCGGAG	cDNA
CFTR_ex8-11_F	TCAGCCTTCTTCTTCTCAGGG	cDNA
CFTR_ex8-11_R	TTTCTTTAATGGTGCCAGGC	cDNA
TP73_ex10b_F	AAGCCCAGGTCCTCCTGA	gDNA
TP73_ex10b_R	TCTGGAGGGGTTTCTGGTC	gDNA
TP73_ex10p_F	CAGAGATCTGCTCCTCTGTGC	FFPE DNA
TP73_ex10p_R	GGGTTAAGCCATGTCCTCCT	FFPE DNA
cDNA=complementaryDNA, gDNA=genomic DNA, FFPE DNA=Formalin-fixed paraffin-embedded DNA
