# Supplementary material for: WNT2 activation through proximal germline deletion predisposes to small intestinal neuroendocrine tumors and intestinal adenocarcinomas
Source: Hum Mol Genet. 2021 Jul 19;30(24):2429–40. doi: 10.1093/hmg/ddab206 (PMC8643507; doi:10.1093/hmg/ddab206)
Supplement: HMG-2021-CE-00288_Aavikko_Supplementary_Table_10_revised_ddab206 [file hmg-2021-ce-00288_aavikko_supplementary_table_10_revised_ddab206.xlsx]

## Sheet: Supplementary Table 10
Supplementary Table 10. RNA sequenced samples, RNA integrity numbers and data statistics
Sample name	Batch*	Number of reads	RIN	aligned 0x	0x from all %	aligned 1x	1x from all %	aligned >1x	>1x from all %
V-2_rectosigma_A	II	69005290	7.5	1592000	2.3	62009470	89.9	5403820	7.8
V-2_rectum_HP	II	81965545	7.3	2289715	2.8	71301783	87	8374047	10.2
V-2_sigma_N	II	75675449	6.6	2250442	3	64215376	84.9	9209631	12.2
V-2_sigma_HP	II	81473207	8.3	2529393	3.1	70374465	86.4	8569349	10.5
IV-8_duodenum_N2	II	63914256	8.6	2034752	3.2	54932586	85.9	6946918	10.9
V-2_sigma_A	II	52396308	7.6	1772046	3.4	42910757	81.9	7713505	14.7
V-2_rectum_N	II	69602362	7.3	2495066	3.6	59066773	84.9	8040523	11.6
IV-8_duodenum_N1	II	65259683	4.9	2367491	3.6	54225344	83.1	8666848	13.3
V-2_transversum_N	II	59729845	5.3	2347886	3.9	48076391	80.5	9305568	15.6
IV-8_stomach_N1	II	65612363	7	2594295	4	49940866	76.1	13077202	19.9
V-2_ileum_NET1	I	48186795	6.6	1908611	4	42936089	89.1	3342095	6.9
IV-6_descendes_HP	II	69894599	7.2	2811830	4	59045787	84.5	8036982	11.5
V-2_ileum_NET2	I	65420758	6.5	2697634	4.1	57338701	87.6	5384423	8.2
V-2_ileum_N	I	48645557	5.8	2020398	4.2	42802334	88	3822825	7.9
V-2_ileum_NET3	I	83626605	4.7	3745254	4.5	72162196	86.3	7719155	9.2
IV-6_transversum_HP	II	57983825	5.7	2866135	4.9	49350520	85.1	5767170	9.9
IV-1_caecum_N	III	65705551	4.2	4157311	6.3	55999932	85.2	5548308	8.4
IV-1_ascendes_N	III	60875866	4.8	4518361	7.4	51221048	84.1	5136457	8.4
IV-1_transversum_N	III	61236673	4.2	4820476	7.9	50196874	82	6219323	10.2
IV-1_descendes_N	III	58174663	3.7	4673153	8	46808174	80.5	6693336	11.5
IV-1_rectum_N	III	58828713	6.5	4742775	8.1	48732041	82.8	5353897	9.1
IV-1_sigma_HP	III	64916037	8.1	5375816	8.3	54038440	83.2	5501781	8.5
IV-1_rectum_HP	III	60436267	5.1	6449891	10.7	49921211	82.6	4065165	6.7
IV-1_sigma_N	III	57107247	5.8	6179304	10.8	46391928	81.2	4536015	7.9
RIN=RNA integrity number, A=Adenoma, HP=Hyperplastic polyp, N=Normal, NET=Neuroendocrine tumor,* sequencing batch
